# Supplementary material for: Comparison of Adult Testis and Ovary MicroRNA Expression Profiles in Reeves’ Pond Turtles (Mauremys reevesii) With Temperature-Dependent Sex Determination
Source: Front Genet. 2020 Mar 2;11:133. doi: 10.3389/fgene.2020.00133 (PMC7061903; doi:10.3389/fgene.2020.00133)
Supplement: Supplementary Table 1 — The primers of qRT-PCR validation. [file Table_1.xlsx]

## Sheet: Sheet1
miRNA name	Primer sequence
mre-miR-101-3p	GTTCCCTTGGGTACAGTACTGTGATA
	TATGGTTGTTCACGACTCCTTCAC
mre-let-7a-5p	GGGTTCCCTGAGGTAGTAGGTTG
	TATGGTTGTTCACGACTCCTTCAC
mre-miR-133c-3p	TTCCCTTTGGTCCCCTTCAA
	TATGGTTGTTCACGACTCCTTCAC
mre-miR-16a-5p	GCCTTCCCTAGCAGCACGTA
	TATGGTTGTTCACGACTCCTTCAC
mre-novel199-3p	CCTTCCCTCCTGAGTGACGTA
	TATGGTTGTTCACGACTCCTTCAC
mre-miR-200a-3p	TCCCTCTCCTAACACTGTCTGGT
	TATGGTTGTTCACGACTCCTTCAC
mre-novel258-5p	TCCACGCTTGGTGTAAACTGAT
	TATGGTTGTTCACGACTCCTTCAC
mre-miR-148a-3p	CCCTCCCTCAGTGCACTACAG
	TATGGTTGTTCACGACTCCTTCAC
mre-miR-30c-5p	ACTTCCTCCCTGTAAACATCCTACA
	TATGGTTGTTCACGACTCCTTCAC
mre-miR-128-3p	ACCTCCCTCACAGTGAACCG
	TATGGTTGTTCTGCTCTCTGTCTC
U6 snRNA	CGCTTCGGCAGCACATATAC
	TTCACGAATTTGCGTGTCATC
