# Supplementary material for: Comparison of Adult Testis and Ovary MicroRNA Expression Profiles in Reeves’ Pond Turtles (Mauremys reevesii) With Temperature-Dependent Sex Determination
Source: Front Genet. 2020 Mar 2;11:133. doi: 10.3389/fgene.2020.00133 (PMC7061903; doi:10.3389/fgene.2020.00133)
Supplement: Supplementary Table 4 — The novel miRNAs in M. reevesii. [file Table_4.xlsx]

## Sheet: Sheet1
miRNA family	miRNA name	Mature sequence (5' - 3')	Lenth
mir-7911	mre-novel1-5p	UAUAAUUUAUGUUGCUCACGGGU	25
mir-7911	mre-novel2-3p	CCGAAGCCGCGGGACUGGCAGA	23
mir-7911	mre-novel3-3p	UUUGGUUCAGUGACUCUCAGCACCC	22
mir-7911	mre-novel4-5p	UCUGAUUUUCAGAUGUGCUGA	25
mir-7911	mre-novel5-3p	ACUGAAGUCGACGUAGCUUAG	21
mir-7911	mre-novel6-5p	CAUGCCUGCGGGAGGUCU	21
mir-7911	mre-novel7-5p	UAACUUGCAUCGCUCAGGAGUGU	18
mir-7911	mre-novel8-3p	UUGCUUGGUUACAGGACACUGU	23
mir-7911	mre-novel9-3p	AUGGACUUCAGUAGGGCCAGG	22
mir-30	mre-novel10-3p	UCGGGACAUGGGACAAACAAGG	21
mir-7911	mre-novel11-5p	UAAUUUAUGUCGCUUAGGGGG	22
mir-7911	mre-novel12-3p	CUGAAGCCGUGGGACUGGU	21
mir-7911	mre-novel13-5p	GGUGUAAAUUGAUAUAGCUCC	19
mir-7911	mre-novel14-5p	UAACUUAUGUCGCUUGGGGG	21
mir-7911	mre-novel15-5p	CUGAAGUCGACGUAGCUUAGGUU	20
mir-7911	mre-novel16-5p	ACUAAGAUACGUUGACUUCAGCU	23
mir-7911	mre-novel17-3p	CCGAAGCCGUGGGACCGGCA	23
mir-7911	mre-novel18-3p	AGCUCUCUCGUCGGCAUAGAGU	20
mir-7911	mre-novel19-3p	CCACCCUUCCUUCUGUGCUGCU	22
mir-7911	mre-novel20-3p	UGAGCGACACAGUUAUACUGACC	22
mir-7911	mre-novel21-3p	AUGUUGGCUGUGUACCGGC	23
mir-7911	mre-novel22-3p	UGUGCUGCUGUAAGCUCUCUAAU	19
mir-7911	mre-novel23-3p	CGAGACCUGUCCAUGACUUUUA	23
mir-7911	mre-novel24-5p	AGAAGCCUUUUUAGAACCGGUU	22
mir-7911	mre-novel25-3p	CCGAAGCCGUGGGACUGGCGGA	22
mir-7911	mre-novel26-5p	AUAAGAUACGUUGACUUCAGCU	22
mir-7911	mre-novel27-3p	ACUGCUGUAAGCUCUCUAGUGU	22
mir-7911	mre-novel28-3p	CUGGGGCAAAAAUUGGUCU	22
mir-7911	mre-novel29-5p	CCCCUGAACCAUGCUAUAGCCU	19
mir-7911	mre-novel30-3p	CCAUCCUUAUUUCUGUGCUGCU	22
mir-7911	mre-novel31-3p	GGGACUUGAACCUGGGUCU	22
mir-7911	mre-novel32-3p	ACUGCACUGCUGUAAGGUCUCC	19
mir-7911	mre-novel33-5p	AAGUUGCCUGAGUUACAUAUCCUG	22
mir-7911	mre-novel34-5p	UGUCUGCUAGGAGUGUGUGUUGG	24
mir-7911	mre-novel35-5p	CCAAAGCUGCAGGACCGGCG	23
mir-7911	mre-novel36-5p	AUAGGGCACCAUGAAAUUUGGGG	20
mir-7911	mre-novel37-5p	UAGGAUGUGGGAGACUCAUGC	23
mir-7911	mre-novel38-3p	ACUGAAGUCGAUGUAUCUUAUU	21
mir-7911	mre-novel39-3p	UAAAUGGGAGCAGAAUUAGGC	22
mir-15	mre-novel40-3p	GGAAGGACCAGCCACUGAAUUG	21
mir-7911	mre-novel41-3p	UUCUGCAGACUUUUGGGA	22
mir-7911	mre-novel42-5p	UAAGAUAUGUCGACUUCAGCU	18
mir-7911	mre-novel43-5p	UCCAGAGCUCAUUGAAGUCAA	21
mir-7911	mre-novel44-5p	UAAGAUACGUUGACUUCAGCU	21
mir-7911	mre-novel45-5p	UGACUUGAUCUUGCUGCUGAUGUUG	21
mir-7911	mre-novel46-5p	UCUGUCAGAACUGUCAUGCUGU	25
mir-7911	mre-novel47-3p	ACUGAAGUUGAUGUAGCUUAGG	22
mir-7911	mre-novel48-3p	UAGGUCGGCAGCGGGCUGAGC	22
mir-7911	mre-novel49-3p	GCGCCUCUCCCCCAUCCGC	21
mir-7911	mre-novel50-5p	CUAGGCUACGUCGACUCCAGCU	19
mir-7911	mre-novel51-5p	UGGCUGGGGGAGAGGAGC	22
mir-7911	mre-novel52-5p	UCUUGGCCCUGUUGAAGUCA	18
mir-7911	mre-novel53-5p	CAGUGCUCAGAAUGUCAAG	20
mir-7911	mre-novel54-3p	CUGAAUCCGCGGGACUGG	19
mir-7911	mre-novel55-3p	UACAGUACUGUGAAAACUGACC	18
mir-7911	mre-novel56-3p	GCUGAAUUCGAAGUACCCUAGU	22
mir-7911	mre-novel57-5p	UAAGCUACGUCGACUUGAGUUA	22
mir-7911	mre-novel58-5p	UGGGAGCGGAGCUGCAGCCAG	22
mir-7911	mre-novel59-3p	GUCCCAGGGCUCAGGCUCC	21
mir-7911	mre-novel60-3p	CAACACCUCUGGAUGACGCUGC	19
mir-7911	mre-novel61-5p	UGUCUGUCAGAACUGUCACGCU	22
mir-7911	mre-novel62-3p	AACUUCCAUGGACUUUGGAUC	22
mir-7911	mre-novel63-5p	AGGGACAUUACUCGAAGAAGG	21
mir-7911	mre-novel64-5p	AGGGACACUGCUCGAAGAAGA	21
mir-7911	mre-novel65-5p	UCCCUGAACUGUGCUGAAGCUCU	21
mir-7911	mre-novel66-5p	UGUCCGUCAGAACUGUCACGCU	23
mir-7911	mre-novel67-3p	UUCUUCGAGAUGUGUCUCCCUGUG	22
mir-7911	mre-novel68-5p	AUAAGAUACGUCAACUUCAGCU	24
mir-7911	mre-novel69-5p	UAUAACUUAUGUCACUCCGGGGU	22
mir-7911	mre-novel70-5p	UAAGAUACGUGGACUUCAGCUAC	23
mir-7911	mre-novel71-3p	GCUGAAGUUGCGUAUCUUAGAU	23
mir-7911	mre-novel72-5p	AGGGAUACUACUCGAAGAAGA	22
mir-7911	mre-novel73-5p	UUUCGUCGCUAAAACUUUUGUU	21
mir-7911	mre-novel74-3p	CGGACGCGGGACAAACAAGC	22
mir-7911	mre-novel75-5p	UAGGAUACGCAACUUCAGCU	20
mir-7911	mre-novel76-3p	CGGGAGGCCUGGGAGGGCU	20
mir-148	mre-novel77-5p	UGCAGCCUUUAGUCACAUGAGU	19
mir-196	mre-novel78-5p	UCUGGGCAGUGUCCACUGGCU	22
mir-7911	mre-novel79-5p	AAAACUUAUGUCGCUCGGGGGG	21
mir-7911	mre-novel80-5p	CUAAGAUAAGUCAACUUCAGCU	22
mir-7911	mre-novel81-5p	CUAAGAUACGUCCACUUCAGCU	22
mir-7911	mre-novel82-5p	AGACCCAAGCUGUAAUCACUGCAC	22
mir-7911	mre-novel83-3p	UUUCAGUGGGAGUAGGAUCAGG	24
mir-7911	mre-novel84-3p	UACAGUAUAGAUGAUGUAAU	22
mir-7911	mre-novel85-5p	AUAAGAUACUUCGACUUCAGCU	20
mir-7911	mre-novel86-5p	UGCUGGGCUGCAGAAUGGAA	22
mir-138	mre-novel87-3p	CCGUGGACGGCGCUUCCUG	20
mir-7911	mre-novel88-3p	CUAACUCUGUAAAUGUCU	19
mir-7911	mre-novel89-5p	UGGGCUGGAAGGGCUGGCU	18
mir-7911	mre-novel90-5p	UCUAAGAUGCGUUGACUUCAGCU	19
mir-7911	mre-novel91-3p	CUACACUGAUUUACACUGAU	23
mir-7911	mre-novel92-3p	GCUGGGGUCGACGUAGCUUAGG	20
mir-7911	mre-novel93-3p	UUUUGGGUGUACAAGGAAU	22
mir-7911	mre-novel94-3p	CCAAAGGCGCAGGACCGGCAGA	19
mir-7911	mre-novel95-3p	UGACUUAAAUGAGGCCAGGAUU	22
mir-7911	mre-novel96-5p	ACUAAGAUGCAUCAACUUCAGCU	22
let-7	mre-novel97-5p	UGAUUAACUGUCAGAUCUAUU	23
mir-7911	mre-novel98-3p	UAACAUCAGUGGGCUUUGGA	21
mir-7911	mre-novel99-3p	UUAGGUACCUAUAUACUUCUGA	20
mir-7911	mre-novel100-3p	UACCCCUGAGCACAGCAAGUUG	22
mir-7911	mre-novel101-5p	CGCCGGUCCCGUGGCUUUGGC	22
mir-7911	mre-novel102-5p	UGGUGUAAAUCGGCAUAGGUCU	21
mir-10	mre-novel103-5p	UGAUUUCUGCCCAGUGCA	22
mir-7911	mre-novel104-3p	AAGAGAUGUGCCUGAAUCCCCU	18
mir-7911	mre-novel105-5p	AAGGUAUUAAGGCUCCUAACU	22
mir-7911	mre-novel106-5p	UGCAGUAUGGCUGGUAGC	21
mir-7911	mre-novel107-3p	UCCCCUUUUGGUACUGGGAGCUAGC	18
mir-7911	mre-novel108-5p	UGCUGCUGUGAAAAGUGAUAUU	25
mir-7911	mre-novel109-3p	UGACUUCAAUGGGACUAGGAUU	22
mir-7911	mre-novel110-3p	CCGAAUCCGUGGGACUGGC	22
mir-7911	mre-novel111-5p	UCUAAGAUGCGUCGACUUCAGCU	19
mir-7911	mre-novel112-3p	CUGGAGUUGACGUAGCUUAGGUU	23
mir-7911	mre-novel113-5p	UGUAGACAUAACCUGAGU	23
mir-124	mre-novel114-3p	GCUGAAGUUGCGGAUCUUGGAU	18
mir-7911	mre-novel115-5p	UCUACUAGAAUUCUUUGU	22
mir-7911	mre-novel116-3p	ACUGGGUGCUGUAAGCUA	18
mir-7911	mre-novel117-3p	UGAGUUCUCUGUCCCCGUCAGG	18
mir-7911	mre-novel118-5p	AAGCCCUUACUCACAUGAGUA	22
mir-7911	mre-novel119-5p	UCCUGGCACCAUUGAAGUCAAU	21
mir-7911	mre-novel120-5p	UUGCAGGGCUGUAGCCAGGGAA	22
mir-7911	mre-novel121-5p	CUGGCCCCUCUGAAGUCAAUGG	22
mir-7911	mre-novel122-3p	CUUCCACCGACUGAAGAGGGGC	22
mir-7911	mre-novel123-5p	UUAGUGCUCAACAGAACC	22
mir-7911	mre-novel124-5p	UUAGACUUGUUGGGGCCU	18
mir-7911	mre-novel125-5p	UUGCUGUGAGUGAAAUUGAGU	18
mir-7911	mre-novel126-3p	AGUGCACUACGGAACUUUGA	21
mir-7911	mre-novel127-5p	CUAAGCUACGUUGACUCCAGCU	20
mir-7911	mre-novel128-3p	UUGACUUCAGUAGCCUUUGGAU	22
mir-7911	mre-novel129-5p	AUCCAAAGUCCAGUGAAGUCA	22
mir-7911	mre-novel130-3p	AACUUAAGUCGACGUAGCUU	21
mir-7911	mre-novel131-5p	UGGUGUAAAUUGGCCUAGCUCC	20
mir-7911	mre-novel132-3p	GCUGAAGUUGCGGAUCUUAGGU	22
mir-7911	mre-novel133-5p	UAACUUAUGUUGCUUAGGGGU	22
mir-7911	mre-novel134-3p	GCUGGAGUUGACGUAGCUUAGG	21
mir-7911	mre-novel135-3p	UUGUCUCCUUUACUUCUGUGC	22
mir-7911	mre-novel136-3p	UGUGCCGCUGUAAGCUCGCUAGU	21
mir-7911	mre-novel137-3p	AUUGACUUCCCUGGGCUUUGGA	23
mir-7911	mre-novel138-5p	UGUUAGUUUGCUUUGAUCUAGU	22
mir-7911	mre-novel139-3p	CCGAAUCUGUGGGACCGGCGGAC	22
mir-7911	mre-novel140-5p	UGGACCCUGGGCUCUGAGACCC	23
mir-7911	mre-novel141-5p	GGGGACACUACUCGAAGAAGG	22
mir-7911	mre-novel142-3p	CCUUGAGCGAUGUAGUUAUACC	21
mir-7911	mre-novel143-5p	CAGGGACAGAGAACACCGGCGC	22
mir-7911	mre-novel144-3p	AACUUAAGUCGACGUAGCUUA	22
mir-7911	mre-novel145-5p	CUUCUGCCCAGUACUCUG	21
mir-7911	mre-novel146-3p	CCAGUUUGCUGUGCACUAACUCG	18
mir-7911	mre-novel147-5p	UAUCUGGGAUGAGACUCUC	23
mir-7911	mre-novel148-3p	AGGACCUGAGCCCUGAACU	19
mir-7911	mre-novel149-3p	UAGCUAAACUUUGUUCUGCACU	19
mir-7911	mre-novel150-5p	AACGACGUUGCUCAGGGAUGU	22
mir-7911	mre-novel151-5p	GUAAGAUACGUCGACUUCAGCU	21
mir-7911	mre-novel152-5p	UAUCUGCCAGCCACUCUG	22
mir-7911	mre-novel153-3p	CUGAGAGAUGUAGUUAUG	18
mir-7911	mre-novel154-5p	CUUUAAGCAUCUGAGUAGUCCC	18
mir-7911	mre-novel155-5p	UAGGAUAUGCAACUUCAGCU	22
mir-7911	mre-novel156-5p	UAGGGCACCAGGAAACUUGGG	20
mir-7911	mre-novel157-3p	UUGACUUCACUGGGCCCAGGAUC	21
mir-7911	mre-novel158-5p	UGGUGUAAAUCGGCAUAGCUCC	23
MIR399	mre-novel159-3p	UCUUGGCUCUGUUGAAGUCAAU	22
mir-7911	mre-novel160-3p	CUGGGCUGCUGUAAGAUCUCUC	22
mir-7911	mre-novel161-3p	AUUGACUUCUGUGGGCUUUGGA	22
mir-7911	mre-novel162-3p	ACUGUGCUGCUGUAAGAUCUCU	22
mir-7911	mre-novel163-3p	UGACUUCGGUGGACUUUGGAUC	22
mir-7911	mre-novel164-5p	UCGGGCUGGAGCUCAGACUCU	22
mir-7911	mre-novel165-5p	GGCUUGUUGGUCUAGGGGUAUGAUU	21
mir-7911	mre-novel166-3p	GUGACAAAAGUUUUAGCGCUGA	25
mir-7911	mre-novel167-3p	UGAUGAACUAGCAAUCAGCUGAGC	22
mir-7911	mre-novel168-3p	UUUGAACUUGGGCCUCCCAUGU	24
mir-7911	mre-novel169-3p	CAGGAGUAAGGAUUGCAGGACU	22
mir-7911	mre-novel170-5p	AAUAGAUUUGGGCCACAUAACUC	22
mir-7911	mre-novel171-5p	CACAUGGGUCAGCCGGUCCU	23
mir-7911	mre-novel172-5p	GCGCUUUUGUCUGUAAAACUUU	20
mir-7911	mre-novel173-3p	CAUAGGGAAUGUGCUCACUUGU	22
mir-7911	mre-novel174-3p	AACUGAAGUCGACGUAGCUUA	22
mir-7911	mre-novel175-3p	CCCCUGAGCAACAUAACUUACA	21
mir-7911	mre-novel176-3p	CCCCUGAGCGACAAAAGUUUU	22
mir-7911	mre-novel177-3p	AUGGUUUUUCGAGAUGUGUCCCC	21
mir-7911	mre-novel178-3p	UGACUUCAGUAGGACCAAGAUU	23
mir-7911	mre-novel179-3p	UUGGACUAGAUGAUCUCA	22
mir-7911	mre-novel180-3p	AUUUGUGCUCUUAACUUCCUU	18
mir-7911	mre-novel181-3p	CUGAGAGAUGUAGUUAUGCCA	21
mir-7911	mre-novel182-5p	UUCCUGCUCAGGCUCUGAGA	21
mir-7911	mre-novel183-5p	UCUAAGAUACUUCGACUUCAGCU	20
mir-7911	mre-novel184-5p	AUGCUGGGCUGCAGAAUGGAAAU	23
mir-7911	mre-novel185-5p	CUGGCAGAGAGGAGCGGA	23
mir-7911	mre-novel186-3p	UUAACUCUGUAAGUGUCU	18
mir-7911	mre-novel187-3p	UUGACUUUAGUGGAGCCAGGAUU	18
mir-7911	mre-novel188-5p	AUUGGAGCCUGAGCUCUGGGACC	23
mir-7911	mre-novel189-5p	UGUUCUGUCAUCUUCUAC	23
mir-7911	mre-novel190-5p	UCCGAUACGACCGGCAGCUCC	18
mir-7911	mre-novel191-5p	UCACUCAUGACUGCUGUUCUGUGC	21
mir-7911	mre-novel192-3p	CCUGCUGGGAACAGAGAACACC	24
mir-7911	mre-novel193-5p	CUCAGUUGUAGGCUACUGCCAGU	22
mir-7911	mre-novel194-5p	GGUGUAAACUGAUGUAGCUCU	23
mir-7911	mre-novel195-3p	UCGGGACAUGGGACAAACAAGC	21
mir-7911	mre-novel196-5p	UGGAGCCUGGGCUUUGGGACU	22
mir-7911	mre-novel197-5p	UCUAAGAUACGUCGACUCCAGCU	21
mir-7911	mre-novel198-3p	CUAGCACCAUUUGAAAUCAGU	23
mir-7911	mre-novel199-3p	CCUGAGUGACGUAGUUGGACC	21
mir-29	mre-novel200-3p	UGGGAGCUCUGGGCCCUUUAAAUCA	21
mir-7911	mre-novel201-5p	ACUAUUGCUGUGUGCUCU	25
let-7	mre-novel202-3p	UUUCCUGACAUGCUUCUGUAAU	18
let-7	mre-novel203-5p	UAGGGACACUACUAGAAGAAGA	22
mir-7911	mre-novel204-5p	CUAAGAUACGUCAACUUUAGCU	22
mir-128	mre-novel205-3p	UCCCUGAGCGAUGUAGUUAUGC	22
mir-7911	mre-novel206-5p	UUGGAACACAGCACUUAACACU	22
mir-7911	mre-novel207-5p	UAAGUUACGUCGACUUGAGUUA	22
mir-7911	mre-novel208-5p	UAACUUCUGUCGCUCAGGGGC	22
mir-7911	mre-novel209-5p	UAAUCACUGCUGAAACUCUAUU	21
mir-7911	mre-novel210-5p	UCCUGGCGCUAUUGAAAUCAGU	22
mir-7911	mre-novel211-3p	CCGAAGCCACAGGACUGGCGGAC	22
mir-7911	mre-novel212-3p	UCUGUGCCACUGUAAGGUCUCC	23
mir-7911	mre-novel213-5p	CAUGUGCUGGGUAGCUUGUGUU	22
mir-7911	mre-novel214-3p	CUUCCAUGGACUUUGGAUCAGG	22
mir-7911	mre-novel215-5p	AAAGAUAUUUAGGUUCCUGACU	22
mir-7911	mre-novel216-3p	UGCGCCACUGUAAACUCUCUAG	22
mir-216	mre-novel217-5p	AUAGGAUACGUCGACUUCAGCU	22
mir-7911	mre-novel218-3p	UGGGCUGCUGUAAGAUCUCUC	22
mir-7911	mre-novel219-3p	UCCCUGAGUGAUGUAGUUACACC	21
mir-129	mre-novel220-3p	AUAGUGCUGCCUGGUUUGGAUCC	23
mir-7911	mre-novel221-5p	UAACUUAUGUCGCUUGGGGU	23
mir-7911	mre-novel222-3p	UUUCAGUGGGACCAGGAUUCU	20
mir-7911	mre-novel223-3p	UCCUGUGUGACCUCGGGCAAGU	21
mir-7911	mre-novel224-3p	UCGGGACGCGGGACAAAGAAGC	22
mir-7911	mre-novel225-3p	CUUCAGUGGGCCCAAGAUUUC	22
mir-7911	mre-novel226-5p	AUAAGAUACAUCGACUUCAGCU	21
mir-7911	mre-novel227-5p	AGUAGACUUUGAACUCCUGACU	22
mir-7911	mre-novel228-3p	UGUGCCGCUGUAAGCUUGCU	22
mir-7911	mre-novel229-3p	UGACUGUGACAAAGUUCCUCCUCU	20
mir-7911	mre-novel230-3p	AUGGUUCUUUGAGAUGUGUCCCC	24
mir-7911	mre-novel231-3p	UGCUUCUGUUUCCUCUCC	23
mir-7911	mre-novel232-5p	CUAAGAUACUUCGACUUUAGCU	18
mir-7911	mre-novel233-5p	UGCAGGCCAGGCUCUAGGACA	22
mir-7911	mre-novel234-3p	UGUACUGGUAAAAUGCUUCUGG	21
mir-7911	mre-novel235-3p	UGGACUAUUGCAUGCUGGGA	22
mir-7911	mre-novel236-3p	GCUGAAGUCGAUGUAUCUUAUU	20
mir-7911	mre-novel237-5p	AUUUAAAGUUCACUGAAGUCA	22
mir-7911	mre-novel238-3p	ACUGGAGUAGUGUAACUUAG	21
mir-7911	mre-novel239-3p	UGGGACUGCGAGCGGCGUU	20
mir-7911	mre-novel240-5p	UCUGGGCUGCUGUAGGCUC	19
mir-7911	mre-novel241-3p	UCUGGAGUCGACAUAUCUUAUU	19
mir-7911	mre-novel242-3p	GCUGAAGUUGCGGAUCUUAGUU	22
mir-7911	mre-novel243-5p	UGGACUCCGGCCGCUAGGCCGCGCU	22
mir-7911	mre-novel244-3p	UGGAGUAGCGUAACUUGGGUCA	25
mir-7911	mre-novel245-5p	UACCAGAGUAUGGACAGGACU	22
mir-7911	mre-novel246-3p	ACUGGAGUCGAUGUAGCUUAGG	21
mir-7911	mre-novel247-3p	CAGCGUGCAGGAGGCUGGGAGG	22
mir-7911	mre-novel248-3p	UCUCUGGCUGCAGCUCUG	22
mir-7911	mre-novel249-5p	UCUUGGCUCUGUUGAAGUCAAC	18
mir-7911	mre-novel250-5p	UUAAUUACGUCACUCAGGGGUGU	22
mir-7911	mre-novel251-3p	UAACUUCUGUCGCUCAGGGGU	23
mir-7911	mre-novel252-3p	ACCCUGAGCAACAUAAGUUACA	21
mir-7911	mre-novel253-5p	AGCCUGGGCUCUGUGACCCUCC	22
mir-7911	mre-novel254-3p	CUGUGCUGCUGUAAGAUCUCUU	22
mir-7911	mre-novel255-5p	UUAACUGUGUGCACCAUGAG	22
mir-7911	mre-novel256-5p	CUAAGAUACGUCAACUCCAGCU	20
mir-7911	mre-novel257-3p	CCUGAGCGACGUAACUUACAUC	22
mir-7911	mre-novel258-5p	GGUGUAAACUGAUAUAGCUCC	22
mir-7911	mre-novel259-3p	UGAUUUCAAUGAGGCUUGGAUU	21
mir-7911	mre-novel260-3p	UGAAGGACCAGCCACUGAAGUG	22
mir-7911	mre-novel261-3p	GCUGGAGUCGACUUAGCUUAGG	22
mir-7911	mre-novel262-3p	UUGAUUACACCAACUAGGGAAU	22
mir-7911	mre-novel263-5p	UAACUUAUGUCGCUCAGG	22
mir-7911	mre-novel264-3p	UUGAGCGAUGUAGUUAUACC	18
mir-7911	mre-novel265-5p	AGUGACCUCGGAGUGAGCUGUGU	20
mir-7911	mre-novel266-3p	UGAUUUUAUACCGGCUGGGAAU	23
mir-7911	mre-novel267-5p	UUGGACUAGAUGAUCUUU	22
mir-7911	mre-novel268-3p	UAGGAACCUAAAUAACUUUGA	18
mir-7911	mre-novel269-3p	UGGAGUUGUGUAACUUAGGUCG	21
mir-101	mre-novel270-5p	GAGACCCAAGUUCAAGUCUCUG	22
mir-7911	mre-novel271-5p	UCAAAGGAAUUUAGGCUUCU	22
mir-7911	mre-novel272-5p	CCCAGUGCCUCCUGCAUACCGCU	20
mir-7911	mre-novel273-5p	UCUUCAGAGCUCUGUGUGCA	23
mir-7911	mre-novel274-3p	UCUGAGUGACGUAAAUUAUAC	20
mir-7911	mre-novel275-5p	AUAAGAUGCGUCGACUUCAGCU	21
mir-7911	mre-novel276-5p	AUUGCCAGCACCCAGGAGU	22
mir-7911	mre-novel277-3p	UGGAGUAGUGUAACUUAGGUCG	19
mir-7911	mre-novel278-3p	GUUCUUCGAGAUGUGUCCCUG	22
mir-7911	mre-novel279-3p	UAUGACAGUUGACACCAGCUGA	21
mir-7911	mre-novel280-3p	UGCUGUGUGCCUUUGAAAAUCU	22
mir-7911	mre-novel281-3p	UUUGCAUUAGCUGAGGAUCUGG	22
mir-7911	mre-novel282-5p	CAAAGAUACGUCGACUUCUGCU	22
mir-7911	mre-novel283-5p	UGGAGUCUGGGCUCUGGGACCC	22
mir-7911	mre-novel284-3p	UGGUUCUUCGAGAUGUGUCCCU	22
mir-7911	mre-novel285-3p	UUGAGUAGCGUAACUUAGGUCG	22
mir-7911	mre-novel286-5p	UCCGGGCCCUAUUGAAGUCAAU	22
mir-7911	mre-novel287-3p	UUUGGAAAAAGGAAUGAA	22
mir-7911	mre-novel288-3p	GCUGGAGUCGACGUAACUUAGG	18
mir-7911	mre-novel289-5p	CUAAGAUACGUCAACCUCAGCU	22
mir-7911	mre-novel290-5p	GGUAUAAACUGACAUAGCUCA	22
mir-7911	mre-novel291-3p	CCGAAUCCGUGGGACUGGUGGA	21
mir-7911	mre-novel292-5p	AGCCUGGGCUCUGUGACC	22
mir-7911	mre-novel293-5p	GUGGCUGACAGAGAGGAGG	18
mir-7911	mre-novel294-3p	GUGGGCACCUAAAUACCUUUGU	19
mir-7911	mre-novel295-3p	UCUCCAAGUGCUGGGAAUGGG	22
mir-7911	mre-novel296-5p	UCCGGAGCCCAUUGAAGUCAA	21
mir-7911	mre-novel297-5p	UAAGAUACGUCGAUUUCAGCU	21
mir-7911	mre-novel298-5p	UAACUUAUGUCGCUCAGGGGU	21
mir-7911	mre-novel299-5p	UCACUUGUGGAAUUGGCACCUG	21
mir-7911	mre-novel300-5p	GAUUCUGAUCUCAUUCUGGUU	22
mir-7911	mre-novel301-3p	UUGCUCUGGAUUUACACUGGUGU	21
mir-7911	mre-novel302-3p	UGUUUGUGGAGUAAGGUGCUGU	23
mir-7911	mre-novel303-3p	UGAUUUCAGUAGGCUUUGGAUC	22
mir-7911	mre-novel304-5p	AUAAGAUAUGUUGACUUCAGCU	22
mir-7911	mre-novel305-3p	UGUGCUGCUGUAAGCUUGUAAGU	22
mir-7911	mre-novel306-5p	UAAGAUACAUUGACUUCAGC	23
mir-7911	mre-novel307-5p	AUCCAGAGGCAUCGCUGU	20
mir-7911	mre-novel308-3p	GUAAGGGAAGUCGGCAGG	18
mir-7911	mre-novel309-3p	CCGCUGUAAGCUUGCUAGUGG	18
mir-7911	mre-novel310-5p	GGUGUAAACUGAGAUAGCUCU	21
mir-515	mre-novel311-5p	AAGGUAUUUAGGCUCUUAAUUU	21
mir-7911	mre-novel312-5p	UUGCCUGUGAUGAGUAGC	22
mir-7911	mre-novel313-5p	GGUGUAAAUUGUUAUAGCUCU	18
mir-7911	mre-novel314-3p	UGGGCUUGGAGAGGGAGGGGG	21
mir-7911	mre-novel315-5p	AUUCGGCAGAGGGUCCUUCAC	21
mir-7911	mre-novel316-5p	AGGUAUUUGGGUGUCUAACUCC	21
mir-7911	mre-novel317-3p	UCCCUGAGCGAUGUAGUUAUAU	22
mir-7911	mre-novel318-5p	GCUGGUCCCGCGACUUUGGCG	22
mir-135	mre-novel319-5p	AGACUGGCAGUGGGCUGAGCG	21
mir-7911	mre-novel320-3p	CUGAAGUCGACGUAUCUUAUUUC	21
mir-7911	mre-novel321-5p	GAAGUGCUGAAUACCUGCUGAGC	23
mir-7911	mre-novel322-3p	UUGACUUCUUUGGAACCAGGA	23
mir-7911	mre-novel323-5p	GGUGUAAACCGAUAUAGCUCC	21
mir-7911	mre-novel324-3p	UGGAGUAGCAUAACUUAGGUCG	21
mir-7911	mre-novel325-3p	UGUGCUGCUGUAAGCUUGCUAGU	22
mir-7911	mre-novel326-5p	AACAAGCCAGCGUGUGACUCU	23
mir-7911	mre-novel327-3p	UUGUCUUCAGUGGGGCCAGGAUU	21
mir-7911	mre-novel328-5p	UGGUGUAAAUUGUUAUAGCUCC	23
mir-7911	mre-novel329-3p	CUGCCUGAGGGUCUGAGC	22
mir-7911	mre-novel330-3p	UAAUGCUACUGUAGAGACU	18
mir-7911	mre-novel331-5p	AGUGGAUCUGGAGAAUCCUUC	19
mir-7911	mre-novel332-3p	UUCAAUGGGAGUAGGAUUGG	21
mir-101	mre-novel333-3p	UGUGUCGCUGUAAGAUCUCUCGU	20
mir-7911	mre-novel334-3p	UGACUCCAGUGGGCUUUGGAUC	23
mir-7911	mre-novel335-3p	UGACUCCAGUGGGCUUUGG	22
mir-7911	mre-novel336-3p	ACUGACUUCUAUGAGCUUUGGG	19
mir-7911	mre-novel337-3p	CCAAAGGCGCGGGACUGGCAGA	22
mir-7911	mre-novel338-3p	GUUCUUCGAGAUGUGUCCCUC	22
mir-7911	mre-novel339-3p	UGCCGGCUAGGGAAGACGUGGCAGC	21
mir-7911	mre-novel340-3p	CCAAAGCUGCAGGACCGGUAGA	25
mir-7911	mre-novel341-5p	UGUUAAACGGACGAGGUCCUCCAGU	22
mir-138	mre-novel342-5p	UGUGUGGGUCUCUGUGGGGCAGG	25
mir-7911	mre-novel343-5p	UACCGACUGAUCCUUCCCCUGAUUC	23
mir-7911	mre-novel344-5p	UGAUGUAAAUUGCCAUAGCUCC	25
mir-7911	mre-novel345-3p	GUACUGCAGAUCUACACCUGUGU	22
mir-7911	mre-novel346-3p	UAGCUGAAGUCGACGUAUCUUA	23
mir-7911	mre-novel347-5p	UCUAGGAUACGUCGACUUCAGCU	22
mir-7911	mre-novel348-3p	UCUGGGAAUCCUGAUGGAGAGG	23
mir-7911	mre-novel349-3p	CCUGGAGUCGACGUAGCUUA	22
mir-7911	mre-novel350-5p	UCUAAGAUACGUUGACUUCAGCU	20
mir-7911	mre-novel351-3p	UAUGACAGUUUACACCAUCUGA	23
mir-7911	mre-novel352-3p	GAUUUUCCUGGACAAAGAGUGC	22
mir-7911	mre-novel353-3p	CAGGGACAUGAACCUGAGUCUCC	22
mir-7911	mre-novel354-5p	CAGGGUGGGUGGCGGAGG	23
mir-7911	mre-novel355-5p	UAAGAUACGCAACGUCAGCU	18
mir-7911	mre-novel356-3p	CUGAAGCCGCGGGACUGGCAGA	20
mir-1	mre-novel357-3p	CCGAAGCUGCGGGACCAGCGGAC	22
mir-133	mre-novel358-5p	UCCAAAGCCUUUUGAAGUCCA	23
mir-7911	mre-novel359-5p	CACUCUUUGUCCAGGAAAAUCU	21
mir-30	mre-novel360-3p	UUUGCACUGAUGUAGCUGAAA	22
mir-30	mre-novel361-3p	UCUGCCACUGUAAGCUCUCUAGU	21
mir-7911	mre-novel362-5p	UGGCGUGUGUCGAGUCCAGAACUGC	23
mir-551	mre-novel363-3p	AUGGUUCUUCGAGAUAUGUCCCC	25
mir-7911	mre-novel364-5p	CCAAGAUACGUCAACUUCAGCU	23
mir-7911	mre-novel365-5p	ACAGAUAUUUAGGUACCUCAC	22
mir-7911	mre-novel366-3p	UUGAGUUCACUGGGCUUUGGAU	21
mir-7911	mre-novel367-3p	UGACACCAGUUUACACCAGCAGA	22
mir-34	mre-novel368-5p	AUAAGAUACGUCGAUUUCAGCU	23
mir-8	mre-novel369-3p	CUGAAGCCGUGGGACCGGCA	22
mir-8	mre-novel370-5p	CUAAGAUACUUUGACUUCAGCU	20
mir-8	mre-novel371-3p	UGACGCCUCUGGAUGACGCUG	22
mir-7911	mre-novel372-5p	UAAUGGUGUAAAUCUGGAAUGA	21
mir-7911	mre-novel373-5p	CCUGGUGUGACAUCACUGAAGA	22
mir-7911	mre-novel374-3p	UCCUGUCUGGGGCUGAAGCCCU	22
mir-7911	mre-novel375-5p	UCCAGAGCCCAUUGAAAUCAGC	22
mir-430	mre-novel376-5p	UAAGGGAUUUGGACACCCAGUUU	22
mir-7911	mre-novel377-5p	AGGAAACUUACCAGCAGAACU	23
mir-7911	mre-novel378-3p	UGGGGUUUGAAGGCUGCAC	21
mir-7911	mre-novel379-3p	UGGAGUAGUGUAACUUAGGUCA	19
