# Supplementary material for: Comparison of Adult Testis and Ovary MicroRNA Expression Profiles in Reeves’ Pond Turtles (Mauremys reevesii) With Temperature-Dependent Sex Determination
Source: Front Genet. 2020 Mar 2;11:133. doi: 10.3389/fgene.2020.00133 (PMC7061903; doi:10.3389/fgene.2020.00133)
Supplement: Supplementary Table 5 — The list of differentially expressed miRNAs. [file Table_5.xlsx]

## Sheet: Sheet1
miRNA name	Mature sequence (5' - 3')	testes_TPM	ovaries_TPM	FoldChange_Log2	P.value	P.value.adj
mre-novel41-3p	UUCUGCAGACUUUUGGGA	15.76	0.08	-7.64	2.76e-26	2.92e-24
mre-novel185-5p	CUGGCAGAGAGGAGCGGA	2.36	0.02	-6.9	3.98e-09	1.4e-07
mre-miR-133c-3p	UUUGGUCCCCUUCAACCAGCUGC	37.83	0.38	-6.65	7.94e-33	2.1e-30
mre-novel201-5p	ACUAUUGCUGUGUGCUCU	13.27	0.14	-6.58	7.33e-22	6.46e-20
mre-novel293-5p	GUGGCUGACAGAGAGGAGG	1.6	0.02	-6.34	1.38e-06	2.61e-05
mre-novel148-3p	AGGACCUGAGCCCUGAACU	4.9	0.11	-5.49	5.5e-13	3.23e-11
mre-let-7a-5p	UGAGGUAGUAGGUUGUAUAGUU	4507.77	146.18	-4.95	7.02e-41	3.71e-38
mre-novel308-3p	GUAAGGGAAGUCGGCAGG	36.94	1.47	-4.65	1.3e-27	1.72e-25
mre-novel53-5p	CAGUGCUCAGAAUGUCAAG	0.75	0.03	-4.63	1.97e-05	0.000297
mre-let-7e-5p	UGAGGUAGUAGAUUGAAUAGUU	10310.5	529.37	-4.28	1.27e-30	2.24e-28
mre-novel31-3p	GGGACUUGAACCUGGGUCU	1.83	0.1	-4.21	4.93e-08	1.37e-06
mre-novel330-3p	UAAUGCUACUGUAGAGACU	0.57	0.03	-4.04	0.0001	0.00132
mre-novel291-3p	CCGAAUCCGUGGGACUGGUGGA	1.47	0.1	-3.89	5.55e-06	9.17e-05
mre-novel329-3p	CUGCCUGAGGGUCUGAGC	1.87	0.13	-3.81	4.84e-07	1.11e-05
mre-novel103-5p	UGAUUUCUGCCCAGUGCA	15.77	1.21	-3.7	1.23e-17	9.31e-16
mre-novel248-3p	UCUCUGGCUGCAGCUCUG	0.64	0.06	-3.43	0.00124	0.0124
mre-novel343-5p	UACCGACUGAUCCUUCCCCUGAUUC	5.1	0.81	-2.65	2.82e-07	6.77e-06
mre-novel49-3p	GCGCCUCUCCCCCAUCCGC	1.84	0.29	-2.65	6.54e-06	0.000105
mre-novel107-3p	UCCCCUUUUGGUACUGGGAGCUAGC	0.48	0.08	-2.6	0.00281	0.0276
mre-miR-129-5p	CUUUUUGCGGUCUGGGCUUGC	18.21	3.17	-2.52	5.68e-12	3e-10
mre-novel116-3p	ACUGGGUGCUGUAAGCUA	0.55	0.14	-1.94	0.00402	0.0367
mre-novel115-5p	UCUACUAGAAUUCUUUGU	1.84	0.55	-1.73	0.00107	0.0111
mre-novel179-3p	UUGGACUAGAUGAUCUCA	8.48	3.17	-1.42	1.28e-05	0.0002
mre-miR-16a-5p	UAGCAGCACGUAAAUAUUGG	122.5	47.7	-1.36	0.000499	0.0055
mre-miR-101-3p	UACAGUACUGUGAUAACUGAAG	854.19	2538.73	1.57	1.1e-06	2.35e-05
mre-miR-138-5p	AGCUGGUGUUGUGAAUCAGGCCGU	0.34	1.07	1.64	1.61e-07	4.05e-06
mre-miR-148a-3p	UCAGUGCACUACAGAACUUUGU	36230.8	177385	2.29	0.000128	0.00165
mre-miR-128-3p	UCACAGUGAACCGGUCUCUUU	30.85	206.03	2.74	0.000291	0.00342
mre-miR-1b-3p	UGGAAUGUUAAGAAGUAUGUAU	72.42	527.31	2.86	3.49e-06	6.09e-05
mre-miR-200b-3p	UAAUACUGCCUGGUAAUGAUGAU	74.57	543.3	2.87	3.57e-06	6.09e-05
mre-miR-30c-5p	UGUAAACAUCCUACACUCUCAGC	116.05	847.38	2.87	8.37e-07	1.84e-05
mre-novel7-5p	UAACUUGCAUCGCUCAGGAGUGU	0.89	9.29	3.39	0.00292	0.028
mre-miR-200a-3p	UAACACUGUCUGGUAACGAUGU	40.32	449.67	3.48	1.46e-11	7.01e-10
mre-miR-2188-5p	AAGGUCCAACCUCACAUGUCCU	3.18	44.44	3.81	1.1e-06	2.32e-05
mre-miR-200a-5p	CAUCUUACUAGACAGUGCUGGA	0.66	10.72	4.02	0.000358	0.00412
mre-miR-34a-5p	UGGCAGUGUCUUAGCUGGUUGU	2.05	37.94	4.21	1.02e-07	2.69e-06
mre-novel258-5p	GGUGUAAACUGAUAUAGCUCC	5.48	131.55	4.58	2.85e-15	1.89e-13
mre-novel158-5p	UGGUGUAAAUCGGCAUAGCUCC	0.1	2.71	4.82	0.00592	0.0482
mre-novel70-5p	UAAGAUACGUGGACUUCAGCUAC	0.07	3.04	5.35	0.00074	0.00799
mre-novel34-5p	UGUCUGCUAGGAGUGUGUGUUGG	0	1.38	Inf	0.00297	0.028
mre-novel199-3p	CCUGAGUGACGUAGUUGGACC	0	1.75	Inf	0.00048	0.0054
mre-novel21-3p	AUGUUGGCUGUGUACCGGC	0.27	0	#NAME?	0.00114	0.0116
mre-novel45-5p	UGACUUGAUCUUGCUGCUGAUGUUG	1.95	0	#NAME?	1.47e-08	4.85e-07
mre-novel51-5p	UGGCUGGGGGAGAGGAGC	1.08	0	#NAME?	1.26e-06	2.47e-05
mre-novel87-3p	CCGUGGACGGCGCUUCCUG	0.41	0	#NAME?	0.000146	0.00181
mre-novel113-5p	UGUAGACAUAACCUGAGU	0.56	0	#NAME?	0.000147	0.00181
mre-novel123-5p	UUAGUGCUCAACAGAACC	1.51	0	#NAME?	2.34e-08	7.29e-07
mre-novel152-5p	UAUCUGCCAGCCACUCUG	0.9	0	#NAME?	2.03e-05	0.000299
mre-novel171-5p	CACAUGGGUCAGCCGGUCCU	0.62	0	#NAME?	2.19e-05	0.000313
mre-novel193-5p	CUCAGUUGUAGGCUACUGCCAGU	2.29	0	#NAME?	2.06e-10	8.37e-09
mre-novel200-3p	UGGGAGCUCUGGGCCCUUUAAAUCA	0.39	0	#NAME?	0.000212	0.00254
mre-novel229-3p	UGACUGUGACAAAGUUCCUCCUCU	0.91	0	#NAME?	1.58e-06	2.89e-05
mre-novel231-3p	UGCUUCUGUUUCCUCUCC	1.9	0	#NAME?	2.27e-09	8.59e-08
mre-novel238-3p	ACUGGAGUAGUGUAACUUAG	0.29	0	#NAME?	0.0052	0.0447
mre-novel255-5p	UUAACUGUGUGCACCAUGAG	0.49	0	#NAME?	4.21e-05	0.000571
mre-novel287-3p	UUUGGAAAAAGGAAUGAA	0.78	0	#NAME?	3.24e-05	0.00045
mre-novel322-3p	UUGACUUCUUUGGAACCAGGA	0.34	0	#NAME?	0.00304	0.0282
mre-novel354-5p	CAGGGUGGGUGGCGGAGG	2.85	0	#NAME?	3.37e-11	1.49e-09
mre-novel355-5p	UAAGAUACGCAACGUCAGCU	0.17	0	#NAME?	0.0044	0.039
mre-novel378-3p	UGGGGUUUGAAGGCUGCAC	1.59	0	#NAME?	3.63e-08	1.07e-06
