# Supplementary material for: Comparison of Adult Testis and Ovary MicroRNA Expression Profiles in Reeves’ Pond Turtles (Mauremys reevesii) With Temperature-Dependent Sex Determination
Source: Front Genet. 2020 Mar 2;11:133. doi: 10.3389/fgene.2020.00133 (PMC7061903; doi:10.3389/fgene.2020.00133)
Supplement: Supplementary Table 6 — The target genes predicted for the differentially expressed miRNAs. [file Table_6.xlsx]

## Sheet: Sheet1
miRNA	Target Gene	Description
mre-let-7a-5p	Fbxw8	F-box/WD repeat-containing protein 8
mre-let-7a-5p	GNG5	guanine nucleotide binding protein (G protein), gamma 5
mre-let-7a-5p	PDE12	phosphodiesterase 12
mre-let-7a-5p	HIC2	hypermethylated in cancer 2
mre-let-7a-5p	E2F5	E2F transcription factor 5, p130-binding
mre-let-7a-5p	GPR63	G protein-coupled receptor 63
mre-let-7a-5p	ARL4D	ADP-ribosylation factor-like 4D
mre-let-7a-5p	PIGA	phosphatidylinositol glycan anchor biosynthesis, class A
mre-let-7a-5p	SLC25A24	solute carrier family 25 (mitochondrial carrier; phosphate carrier), member 24
mre-let-7a-5p	SOWAHA	sosondowah ankyrin repeat domain family member A
mre-let-7a-5p	OSBPL3	oxysterol binding protein-like 3
mre-let-7a-5p	AKAP6	A kinase (PRKA) anchor protein 6
mre-let-7a-5p	ZNF391	zinc finger protein 391
mre-let-7a-5p	LOXL4	lysyl oxidase-like 4
mre-let-7a-5p	CRY2	cryptochrome 2 (photolyase-like)
mre-let-7a-5p	CPSF4	cleavage and polyadenylation specific factor 4, 30kDa
mre-let-7a-5p	SLC6A1	solute carrier family 6 (neurotransmitter transporter), member 1
mre-let-7a-5p	KLF9	Kruppel-like factor 9
mre-let-7a-5p	ADAMTS5	ADAM metallopeptidase with thrombospondin type 1 motif, 5
mre-let-7a-5p	PIAS4	protein inhibitor of activated STAT, 4
mre-let-7a-5p	HTR4	5-hydroxytryptamine (serotonin) receptor 4, G protein-coupled
mre-let-7a-5p	MEF2D	myocyte enhancer factor 2D
mre-let-7a-5p	TNIK	TRAF2 and NCK interacting kinase
mre-let-7a-5p	DOCK3	dedicator of cytokinesis 3
mre-let-7a-5p	EZH1	enhancer of zeste homolog 1 (Drosophila)
mre-let-7a-5p	KLF8	Kruppel-like factor 8
mre-let-7a-5p	SPATA2	spermatogenesis associated 2
mre-let-7a-5p	SNX1	sorting nexin 1
mre-let-7a-5p	CYP19A1	cytochrome P450, family 19, subfamily A, polypeptide 1
mre-let-7a-5p	LPHN3	latrophilin 3
mre-let-7a-5p	FAM155A	family with sequence similarity 155, member A
mre-let-7e-5p	MAP3K1	Mitogen-activated protein kinase kinase kinase 1
mre-let-7e-5p	SOCS1	suppressor of cytokine signaling 1
mre-let-7e-5p	LYVE1	lymphatic vessel endothelial hyaluronan receptor 1
mre-let-7e-5p	PRLR	prolactin receptor
mre-let-7e-5p	CXorf36	chromosome X open reading frame 36
mre-let-7e-5p	CBFA2T3	core-binding factor, runt domain, alpha subunit 2; translocated to, 3
mre-let-7e-5p	CYP19A1	cytochrome P450, family 19, subfamily A, polypeptide 1
mre-let-7e-5p	XYLT1	xylosyltransferase I
mre-let-7e-5p	USP24	ubiquitin specific peptidase 24
mre-miR-101-3p	MYCN	v-myc avian myelocytomatosis viral oncogene neuroblastoma derived homolog
mre-miR-101-3p	MOB4	MOB family member 4, phocein
mre-miR-101-3p	ABHD17C	abhydrolase domain containing 17C
mre-miR-101-3p	AEBP2	AE binding protein 2
mre-miR-101-3p	STC1	stanniocalcin 1
mre-miR-101-3p	UBE2D1	ubiquitin-conjugating enzyme E2D 1
mre-miR-101-3p	HSPE1-MOB4	HSPE1-MOB4 readthrough
mre-miR-101-3p	EZH2	enhancer of zeste homolog 2 (Drosophila)
mre-miR-101-3p	FLRT3	fibronectin leucine rich transmembrane protein 3
mre-miR-101-3p	CDK8	cyclin-dependent kinase 8
mre-miR-101-3p	GLTSCR1	glioma tumor suppressor candidate region gene 1
mre-miR-101-3p	ASPN	asporin
mre-miR-101-3p	TMEM65	transmembrane protein 65
mre-miR-101-3p	H2AFV	H2A histone family, member V
mre-miR-101-3p	EYA1	eyes absent homolog 1 (Drosophila)
mre-miR-101-3p	CDYL	chromodomain protein, Y-like
mre-miR-101-3p	LCOR	ligand dependent nuclear receptor corepressor
mre-miR-101-3p	FZD4	frizzled family receptor 4
mre-miR-101-3p	ZMAT3	zinc finger, matrin-type 3
mre-miR-101-3p	STMN1	stathmin 1
mre-miR-101-3p	RAP1B	RAP1B, member of RAS oncogene family
mre-miR-101-3p	NLK	nemo-like kinase
mre-miR-101-3p	ABHD17B	abhydrolase domain containing 17B
mre-miR-101-3p	C1orf52	chromosome 1 open reading frame 52
mre-miR-101-3p	ZNF654	zinc finger protein 654
mre-miR-101-3p	MFSD6	major facilitator superfamily domain containing 6
mre-miR-101-3p	PROK2	prokineticin 2
mre-miR-101-3p	SUB1	SUB1 homolog (S. cerevisiae)
mre-miR-101-3p	RCN2	reticulocalbin 2, EF-hand calcium binding domain
mre-miR-101-3p	THAP1	THAP domain containing, apoptosis associated protein 1
mre-miR-101-3p	AC068987.1	HCG1997999; cDNA FLJ33996 fis, clone DFNES2008881
mre-miR-101-3p	MORN4	MORN repeat containing 4
mre-miR-101-3p	GLCCI1	glucocorticoid induced transcript 1
mre-miR-101-3p	RAB1A	RAB1A, member RAS oncogene family
mre-miR-101-3p	CACNB2	calcium channel, voltage-dependent, beta 2 subunit
mre-miR-101-3p	NDFIP1	Nedd4 family interacting protein 1
mre-miR-101-3p	KBTBD8	kelch repeat and BTB (POZ) domain containing 8
mre-miR-101-3p	HTRA3	HtrA serine peptidase 3
mre-miR-101-3p	ATXN1	ataxin 1
mre-miR-101-3p	UBE2F	ubiquitin-conjugating enzyme E2F (putative)
mre-miR-101-3p	PIEZO1	piezo-type mechanosensitive ion channel component 1
mre-miR-101-3p	CPEB3	cytoplasmic polyadenylation element binding protein 3
mre-miR-101-3p	MRGBP	MRG/MORF4L binding protein
mre-miR-101-3p	PHLDA1	pleckstrin homology-like domain, family A, member 1
mre-miR-101-3p	FOS	FBJ murine osteosarcoma viral oncogene homolog
mre-miR-101-3p	APP	amyloid beta (A4) precursor protein
mre-miR-101-3p	DUSP1	dual specificity phosphatase 1
mre-miR-101-3p	AP3S1	adaptor-related protein complex 3, sigma 1 subunit
mre-miR-101-3p	C3orf58	chromosome 3 open reading frame 58
mre-miR-101-3p	CAV3	caveolin 3
mre-miR-101-3p	PPTC7	PTC7 protein phosphatase homolog (S. cerevisiae)
mre-miR-101-3p	KLF2	Kruppel-like factor 2 (lung)
mre-miR-101-3p	KCNH7	potassium voltage-gated channel, subfamily H (eag-related), member 7
mre-miR-101-3p	ZNF207	zinc finger protein 207
mre-miR-101-3p	SEL1L	sel-1 suppressor of lin-12-like (C. elegans)
mre-miR-101-3p	RANBP9	RAN binding protein 9
mre-miR-101-3p	TMEM257	transmembrane protein 257
mre-miR-101-3p	SLMO2	slowmo homolog 2 (Drosophila)
mre-miR-101-3p	BEAN1	brain expressed, associated with NEDD4, 1
mre-miR-101-3p	TECTA	tectorin alpha
mre-miR-101-3p	BEGAIN	brain-enriched guanylate kinase-associated
mre-miR-101-3p	TGFBR1	transforming growth factor, beta receptor 1
mre-miR-101-3p	VHL	von Hippel-Lindau tumor suppressor, E3 ubiquitin protein ligase
mre-miR-101-3p	ARNTL2	aryl hydrocarbon receptor nuclear translocator-like 2
mre-miR-101-3p	TET2	tet methylcytosine dioxygenase 2
mre-miR-101-3p	C10orf107	chromosome 10 open reading frame 107
mre-miR-101-3p	PBX3	pre-B-cell leukemia homeobox 3
mre-miR-101-3p	C10orf88	chromosome 10 open reading frame 88
mre-miR-101-3p	GDE1	glycerophosphodiester phosphodiesterase 1
mre-miR-101-3p	NUDT11	nudix (nucleoside diphosphate linked moiety X)-type motif 11
mre-miR-101-3p	TNPO1	transportin 1
mre-miR-101-3p	FAM222B	family with sequence similarity 222, member B
mre-miR-101-3p	FAM73A	family with sequence similarity 73, member A
mre-miR-101-3p	COTL1	coactosin-like 1 (Dictyostelium)
mre-miR-101-3p	TGFA	transforming growth factor, alpha
mre-miR-101-3p	SGK1	serum/glucocorticoid regulated kinase 1
mre-miR-101-3p	MBNL1	muscleblind-like splicing regulator 1
mre-miR-101-3p	CDH5	cadherin 5, type 2 (vascular endothelium)
mre-miR-101-3p	EMP2	epithelial membrane protein 2
mre-miR-101-3p	NEUROD1	neuronal differentiation 1
mre-miR-101-3p	MTMR2	myotubularin related protein 2
mre-miR-101-3p	SULT4A1	sulfotransferase family 4A, member 1
mre-miR-101-3p	SOCS5	suppressor of cytokine signaling 5
mre-miR-101-3p	GCLC	glutamate-cysteine ligase, catalytic subunit
mre-miR-101-3p	RBM25	RNA binding motif protein 25
mre-miR-101-3p	FAM60A	family with sequence similarity 60, member A
mre-miR-101-3p	NPNT	nephronectin
mre-miR-101-3p	STAU2	staufen double-stranded RNA binding protein 2
mre-miR-101-3p	ZNF385B	zinc finger protein 385B
mre-miR-101-3p	CDH8	cadherin 8, type 2
mre-miR-101-3p	ZNF532	zinc finger protein 532
mre-miR-101-3p	RRM1	ribonucleotide reductase M1
mre-miR-101-3p	RIN2	Ras and Rab interactor 2
mre-miR-101-3p	NACA	nascent polypeptide-associated complex alpha subunit
mre-miR-101-3p	SCN8A	sodium channel, voltage gated, type VIII, alpha subunit
mre-miR-101-3p	C8orf4	chromosome 8 open reading frame 4
mre-miR-101-3p	MNX1	motor neuron and pancreas homeobox 1
mre-miR-101-3p	CERS2	ceramide synthase 2
mre-miR-101-3p	TMEM167A	transmembrane protein 167A
mre-miR-101-3p	UBE2D3	ubiquitin-conjugating enzyme E2D 3
mre-miR-101-3p	GJA1	gap junction protein, alpha 1, 43kDa
mre-miR-101-3p	COL10A1	collagen, type X, alpha 1
mre-miR-101-3p	PITPNB	phosphatidylinositol transfer protein, beta
mre-miR-101-3p	PPFIA1	protein tyrosine phosphatase, receptor type, f polypeptide (PTPRF), interacting protein (liprin), alpha 1
mre-miR-101-3p	EMP1	epithelial membrane protein 1
mre-miR-101-3p	DDIT4	DNA-damage-inducible transcript 4
mre-miR-101-3p	MYRIP	myosin VIIA and Rab interacting protein
mre-miR-101-3p	FAM46A	family with sequence similarity 46, member A
mre-miR-101-3p	GPR85	G protein-coupled receptor 85
mre-miR-101-3p	FZD6	frizzled family receptor 6
mre-miR-101-3p	JDP2	Jun dimerization protein 2
mre-miR-101-3p	KCNB2	potassium voltage-gated channel, Shab-related subfamily, member 2
mre-miR-101-3p	EED	embryonic ectoderm development
mre-miR-101-3p	CDK5R1	cyclin-dependent kinase 5, regulatory subunit 1 (p35)
mre-miR-101-3p	RAB15	RAB15, member RAS oncogene family
mre-miR-101-3p	CXXC4	CXXC finger protein 4
mre-miR-101-3p	SMARCA5	SWI/SNF related, matrix associated, actin dependent regulator of chromatin, subfamily a, member 5
mre-miR-101-3p	SOCS2	suppressor of cytokine signaling 2
mre-miR-101-3p	TMEM68	transmembrane protein 68
mre-miR-101-3p	ZBED4	zinc finger, BED-type containing 4
mre-miR-101-3p	PACRG	PARK2 co-regulated
mre-miR-101-3p	ADRB1	adrenoceptor beta 1
mre-miR-101-3p	TAP1	transporter 1, ATP-binding cassette, sub-family B (MDR/TAP)
mre-miR-101-3p	HAS2	hyaluronan synthase 2
mre-miR-101-3p	ZNF24	zinc finger protein 24
mre-miR-101-3p	MTSS1L	metastasis suppressor 1-like
mre-miR-101-3p	TSHZ3	teashirt zinc finger homeobox 3
mre-miR-101-3p	C3orf80	chromosome 3 open reading frame 80
mre-miR-101-3p	RASD2	RASD family, member 2
mre-miR-101-3p	ANKRD11	ankyrin repeat domain 11
mre-miR-101-3p	RAB39B	RAB39B, member RAS oncogene family
mre-miR-101-3p	FOXO1	forkhead box O1
mre-miR-101-3p	TCEB1	transcription elongation factor B (SIII), polypeptide 1 (15kDa, elongin C)
mre-miR-101-3p	LRRFIP2	leucine rich repeat (in FLII) interacting protein 2
mre-miR-101-3p	ATG4D	autophagy related 4D, cysteine peptidase
mre-miR-101-3p	SLC12A2	solute carrier family 12 (sodium/potassium/chloride transporter), member 2
mre-miR-101-3p	PIP5K1C	phosphatidylinositol-4-phosphate 5-kinase, type I, gamma
mre-miR-101-3p	BTBD3	BTB (POZ) domain containing 3
mre-miR-101-3p	GLRA2	glycine receptor, alpha 2
mre-miR-101-3p	SSBP2	single-stranded DNA binding protein 2
mre-miR-101-3p	PAPOLG	poly(A) polymerase gamma
mre-miR-101-3p	STAMBP	STAM binding protein
mre-miR-101-3p	CDH11	cadherin 11, type 2, OB-cadherin (osteoblast)
mre-miR-101-3p	ZBTB5	zinc finger and BTB domain containing 5
mre-miR-101-3p	FBXO30	F-box protein 30
mre-miR-101-3p	PRPF4B	pre-mRNA processing factor 4B
mre-miR-101-3p	HGF	hepatocyte growth factor (hepapoietin A; scatter factor)
mre-miR-101-3p	SMARCA1	SWI/SNF related, matrix associated, actin dependent regulator of chromatin, subfamily a, member 1
mre-miR-101-3p	UNKL	unkempt homolog (Drosophila)-like
mre-miR-101-3p	PANK3	pantothenate kinase 3
mre-miR-101-3p	CLDN11	claudin 11
mre-miR-101-3p	EBF2	early B-cell factor 2
mre-miR-101-3p	DR1	down-regulator of transcription 1, TBP-binding (negative cofactor 2)
mre-miR-101-3p	ZFAND3	zinc finger, AN1-type domain 3
mre-miR-101-3p	ANKRD17	ankyrin repeat domain 17
mre-miR-101-3p	ZIC1	Zic family member 1
mre-miR-101-3p	ATXN1L	ataxin 1-like
mre-miR-101-3p	DCBLD2	discoidin, CUB and LCCL domain containing 2
mre-miR-101-3p	IKZF4	IKAROS family zinc finger 4 (Eos)
mre-miR-101-3p	FAM214A	family with sequence similarity 214, member A
mre-miR-101-3p	ETV5	ets variant 5
mre-miR-101-3p	SLC39A10	solute carrier family 39 (zinc transporter), member 10
mre-miR-101-3p	SPATA2	spermatogenesis associated 2
mre-miR-101-3p	TDG	thymine-DNA glycosylase
mre-miR-101-3p	MITF	microphthalmia-associated transcription factor
mre-miR-101-3p	EFNA5	ephrin-A5
mre-miR-101-3p	MCL1	myeloid cell leukemia sequence 1 (BCL2-related)
mre-miR-101-3p	PAFAH1B1	platelet-activating factor acetylhydrolase 1b, regulatory subunit 1 (45kDa)
mre-miR-101-3p	SOX11	SRY (sex determining region Y)-box 11
mre-miR-101-3p	LRRN1	leucine rich repeat neuronal 1
mre-miR-101-3p	RYR3	ryanodine receptor 3
mre-miR-101-3p	CCDC68	coiled-coil domain containing 68
mre-miR-101-3p	SPRED1	sprouty-related, EVH1 domain containing 1
mre-miR-101-3p	ZSWIM6	zinc finger, SWIM-type containing 6
mre-miR-101-3p	RAB4A	RAB4A, member RAS oncogene family
mre-miR-101-3p	NOVA1	neuro-oncological ventral antigen 1
mre-miR-101-3p	IL13	interleukin 13
mre-miR-101-3p	CEBPA	CCAAT/enhancer binding protein (C/EBP), alpha
mre-miR-101-3p	PRKAA1	protein kinase, AMP-activated, alpha 1 catalytic subunit
mre-miR-101-3p	RBBP7	retinoblastoma binding protein 7
mre-miR-101-3p	GRAMD4	GRAM domain containing 4
mre-miR-101-3p	ELF5	E74-like factor 5 (ets domain transcription factor)
mre-miR-101-3p	RAC1	ras-related C3 botulinum toxin substrate 1 (rho family, small GTP binding protein Rac1)
mre-miR-101-3p	JAK2	Janus kinase 2
mre-miR-101-3p	CNTN5	contactin 5
mre-miR-101-3p	PRKCE	protein kinase C, epsilon
mre-miR-101-3p	SLC1A1	solute carrier family 1 (neuronal/epithelial high affinity glutamate transporter, system Xag), member 1
mre-miR-101-3p	GAB1	GRB2-associated binding protein 1
mre-miR-101-3p	XKR6	XK, Kell blood group complex subunit-related family, member 6
mre-miR-101-3p	LHX9	LIM homeobox 9
mre-miR-101-3p	PTGS2	prostaglandin-endoperoxide synthase 2 (prostaglandin G/H synthase and cyclooxygenase)
mre-miR-101-3p	PCDH8	protocadherin 8
mre-novel293-5p	LMNB1	lamin B1
mre-novel293-5p	FLRT2	fibronectin leucine rich transmembrane protein 2
mre-novel293-5p	CCDC144A	coiled-coil domain containing 144A
mre-novel293-5p	ZCCHC2	zinc finger, CCHC domain containing 2
mre-novel293-5p	ESCO1	establishment of sister chromatid cohesion N-acetyltransferase 1
mre-novel293-5p	ARHGEF3	Rho guanine nucleotide exchange factor (GEF) 3
mre-miR-101-3p	ZFP36L2	ZFP36 ring finger protein-like 2
mre-miR-101-3p	SMARCD1	SWI/SNF related, matrix associated, actin dependent regulator of chromatin, subfamily d, member 1
mre-miR-101-3p	USP47	ubiquitin specific peptidase 47
mre-miR-101-3p	PSPC1	paraspeckle component 1
mre-miR-101-3p	TIAM2	T-cell lymphoma invasion and metastasis 2
mre-miR-101-3p	SYNCRIP	synaptotagmin binding, cytoplasmic RNA interacting protein
mre-miR-101-3p	CERS6	ceramide synthase 6
mre-miR-101-3p	NFIB	nuclear factor I/B
mre-miR-101-3p	SOGA2	SOGA family member 2
mre-miR-101-3p	C9orf41	chromosome 9 open reading frame 41
mre-miR-101-3p	OTUD3	OTU domain containing 3
mre-miR-101-3p	DDX3X	DEAD (Asp-Glu-Ala-Asp) box helicase 3, X-linked
mre-miR-101-3p	SOX9	SRY (sex determining region Y)-box 9
mre-miR-128-3p	LBH	limb bud and heart development
mre-miR-128-3p	CCDC92	coiled-coil domain containing 92
mre-miR-128-3p	SNX12	sorting nexin 12
mre-miR-128-3p	STAC	SH3 and cysteine rich domain
mre-miR-128-3p	FAM78A	family with sequence similarity 78, member A
mre-miR-128-3p	DUSP5	dual specificity phosphatase 5
mre-miR-128-3p	SLC6A1	solute carrier family 6 (neurotransmitter transporter), member 1
mre-miR-128-3p	RAP1B	RAP1B, member of RAS oncogene family
mre-miR-128-3p	ORC5	origin recognition complex, subunit 5
mre-miR-128-3p	JAG1	jagged 1
mre-miR-128-3p	FBXO33	F-box protein 33
mre-miR-128-3p	CA10	carbonic anhydrase X
mre-miR-128-3p	EML1	echinoderm microtubule associated protein like 1
mre-miR-128-3p	SRGAP2	SLIT-ROBO Rho GTPase activating protein 2
mre-miR-128-3p	SGMS1	sphingomyelin synthase 1
mre-miR-128-3p	UNC13C	unc-13 homolog C (C. elegans)
mre-miR-128-3p	VPS4B	vacuolar protein sorting 4 homolog B (S. cerevisiae)
mre-miR-128-3p	GRIK3	glutamate receptor, ionotropic, kainate 3
mre-miR-128-3p	SRL	sarcalumenin
mre-miR-128-3p	PTPRT	protein tyrosine phosphatase, receptor type, T
mre-miR-128-3p	FAM155A	family with sequence similarity 155, member A
mre-miR-128-3p	IL6ST	interleukin 6 signal transducer (gp130, oncostatin M receptor)
mre-miR-128-3p	MET	met proto-oncogene
mre-miR-128-3p	TPD52L2	tumor protein D52-like 2
mre-miR-128-3p	MINPP1	multiple inositol-polyphosphate phosphatase 1
mre-miR-128-3p	TAF5L	TAF5-like RNA polymerase II, p300/CBP-associated factor (PCAF)-associated factor, 65kDa
mre-miR-128-3p	SP4	Sp4 transcription factor
mre-miR-128-3p	NR5A2	nuclear receptor subfamily 5, group A, member 2
mre-miR-128-3p	MSI2	musashi RNA-binding protein 2
mre-miR-128-3p	FBRSL1	fibrosin-like 1
mre-miR-128-3p	RAB39B	RAB39B, member RAS oncogene family
mre-miR-128-3p	MYT1	myelin transcription factor 1
mre-miR-128-3p	MDN1	MDN1, midasin homolog (yeast)
mre-miR-128-3p	PPP4R2	protein phosphatase 4, regulatory subunit 2
mre-miR-128-3p	LIN28B	lin-28 homolog B (C. elegans)
mre-miR-128-3p	SOCS6	suppressor of cytokine signaling 6
mre-miR-128-3p	HAPLN1	hyaluronan and proteoglycan link protein 1
mre-miR-128-3p	AMMECR1L	AMMECR1-like
mre-miR-128-3p	SNX18	sorting nexin 18
mre-miR-128-3p	PLAG1	pleiomorphic adenoma gene 1
mre-miR-128-3p	ZNF618	zinc finger protein 618
mre-miR-128-3p	PPM1D	protein phosphatase, Mg2+/Mn2+ dependent, 1D
mre-miR-128-3p	VAV3	vav 3 guanine nucleotide exchange factor
mre-miR-128-3p	DTNA	dystrobrevin, alpha
mre-miR-128-3p	ERG	v-ets avian erythroblastosis virus E26 oncogene homolog
mre-miR-128-3p	HGF	hepatocyte growth factor (hepapoietin A; scatter factor)
mre-miR-128-3p	ARPP21	cAMP-regulated phosphoprotein, 21kDa
mre-miR-128-3p	RELN	reelin
mre-miR-128-3p	ELFN2	extracellular leucine-rich repeat and fibronectin type III domain containing 2
mre-miR-128-3p	ADAMTSL1	ADAMTS-like 1
mre-miR-128-3p	CACNA2D3	calcium channel, voltage-dependent, alpha 2/delta subunit 3
mre-miR-128-3p	KLF4	Kruppel-like factor 4 (gut)
mre-miR-128-3p	AFF3	AF4/FMR2 family, member 3
mre-miR-128-3p	SYT1	synaptotagmin I
mre-miR-128-3p	GALNT7	UDP-N-acetyl-alpha-D-galactosamine:polypeptide N-acetylgalactosaminyltransferase 7 (GalNAc-T7)
mre-miR-128-3p	PDE3B	phosphodiesterase 3B, cGMP-inhibited
mre-miR-128-3p	MAN1A1	mannosidase, alpha, class 1A, member 1
mre-miR-128-3p	DENND5B	DENN/MADD domain containing 5B
mre-miR-128-3p	PIP4K2A	phosphatidylinositol-5-phosphate 4-kinase, type II, alpha
mre-miR-128-3p	TBC1D22B	TBC1 domain family, member 22B
mre-miR-128-3p	TMEM189	transmembrane protein 189
mre-miR-128-3p	PLCL2	phospholipase C-like 2
mre-miR-128-3p	PALM2	paralemmin 2
mre-miR-128-3p	RBBP6	retinoblastoma binding protein 6
mre-miR-128-3p	HCN4	hyperpolarization activated cyclic nucleotide-gated potassium channel 4
mre-miR-128-3p	SCN1A	sodium channel, voltage-gated, type I, alpha subunit
mre-miR-128-3p	FAM222B	family with sequence similarity 222, member B
mre-miR-128-3p	SURF4	surfeit 4
mre-miR-128-3p	CREB1	cAMP responsive element binding protein 1
mre-miR-128-3p	RNF146	ring finger protein 146
mre-miR-128-3p	NOL4	nucleolar protein 4
mre-miR-128-3p	CD2AP	CD2-associated protein
mre-miR-128-3p	BICC1	bicaudal C homolog 1 (Drosophila)
mre-miR-128-3p	SEMA6A	sema domain, transmembrane domain (TM), and cytoplasmic domain, (semaphorin) 6A
mre-miR-128-3p	GREM1	gremlin 1, DAN family BMP antagonist
mre-miR-128-3p	RDH10	retinol dehydrogenase 10 (all-trans)
mre-miR-128-3p	ELAVL2	ELAV like neuron-specific RNA binding protein 2
mre-miR-128-3p	OSBPL10	oxysterol binding protein-like 10
mre-miR-128-3p	UGCG	UDP-glucose ceramide glucosyltransferase
mre-miR-128-3p	RORA	RAR-related orphan receptor A
mre-miR-128-3p	IKZF2	IKAROS family zinc finger 2 (Helios)
mre-miR-128-3p	MN1	meningioma (disrupted in balanced translocation) 1
mre-miR-128-3p	FIGN	fidgetin
mre-miR-128-3p	ZNF827	zinc finger protein 827
mre-miR-128-3p	POU2F1	POU class 2 homeobox 1
mre-miR-128-3p	DNAJC13	DnaJ (Hsp40) homolog, subfamily C, member 13
mre-miR-128-3p	BRSK2	BR serine/threonine kinase 2
mre-miR-128-3p	NRXN1	neurexin 1
mre-miR-128-3p	PCNX	pecanex homolog (Drosophila)
mre-miR-128-3p	ZFHX4	zinc finger homeobox 4
mre-miR-128-3p	MYH10	myosin, heavy chain 10, non-muscle
mre-miR-128-3p	RERE	arginine-glutamic acid dipeptide (RE) repeats
mre-miR-128-3p	FOXN3	forkhead box N3
mre-miR-128-3p	NSD1	nuclear receptor binding SET domain protein 1
mre-miR-128-3p	PAPD7	PAP associated domain containing 7
mre-miR-128-3p	DOCK11	dedicator of cytokinesis 11
mre-miR-128-3p	ACVR2A	activin A receptor, type IIA
mre-miR-128-3p	ATP2B1	ATPase, Ca++ transporting, plasma membrane 1
mre-miR-128-3p	SLC7A11	solute carrier family 7 (anionic amino acid transporter light chain, xc- system), member 11
mre-miR-128-3p	PPM1H	protein phosphatase, Mg2+/Mn2+ dependent, 1H
mre-miR-128-3p	UGT8	UDP glycosyltransferase 8
mre-miR-128-3p	SP2	Sp2 transcription factor
mre-miR-128-3p	OSER1	oxidative stress responsive serine-rich 1
mre-miR-128-3p	MARCKS	myristoylated alanine-rich protein kinase C substrate
mre-miR-128-3p	ADAM10	ADAM metallopeptidase domain 10
mre-miR-128-3p	CCDC149	coiled-coil domain containing 149
mre-miR-128-3p	SOX6	SRY (sex determining region Y)-box 6
mre-miR-128-3p	CKAP4	cytoskeleton-associated protein 4
mre-miR-128-3p	CITED2	Cbp/p300-interacting transactivator, with Glu/Asp-rich carboxy-terminal domain, 2
mre-miR-128-3p	WNK1	WNK lysine deficient protein kinase 1
mre-miR-128-3p	ZFP36L2	ZFP36 ring finger protein-like 2
mre-miR-128-3p	ARFGEF1	ADP-ribosylation factor guanine nucleotide-exchange factor 1 (brefeldin A-inhibited)
mre-miR-128-3p	SLIT2	slit homolog 2 (Drosophila)
mre-novel201-5p	APP	amyloid beta (A4) precursor protein
mre-novel201-5p	ARID2	AT rich interactive domain 2 (ARID, RFX-like)
mre-novel201-5p	C15orf61	chromosome 15 open reading frame 61
mre-novel201-5p	PCDH9	protocadherin 9
mre-novel201-5p	BAZ2B	bromodomain adjacent to zinc finger domain, 2B
mre-miR-128-3p	SNAP25	synaptosomal-associated protein, 25kDa
mre-miR-128-3p	DDHD1	DDHD domain containing 1
mre-miR-128-3p	PANK1	pantothenate kinase 1
mre-miR-128-3p	SLC39A11	solute carrier family 39, member 11
mre-miR-129-5p	hoxd3	Homeobox protein Hox-D3
mre-miR-129-5p	SYNE2	Nesprin-2
mre-miR-133c-3p	GDNF	glial cell derived neurotrophic factor
mre-miR-133c-3p	CELF6	CUGBP, Elav-like family member 6
mre-miR-133c-3p	SOX8	SRY (sex determining region Y)-box 8
mre-miR-133c-3p	KIAA0087	KIAA0087
mre-miR-133c-3p	MECOM	MDS1 and EVI1 complex locus
mre-miR-133c-3p	DOLPP1	dolichyldiphosphatase 1
mre-miR-133c-3p	FAM117B	family with sequence similarity 117, member B
mre-miR-133c-3p	TOR2A	torsin family 2, member A
mre-miR-133c-3p	TAGLN2	transgelin 2
mre-miR-133c-3p	PTBP2	polypyrimidine tract binding protein 2
mre-miR-133c-3p	CTBP2	C-terminal binding protein 2
mre-miR-133c-3p	ELF2	E74-like factor 2 (ets domain transcription factor)
mre-miR-133c-3p	NDRG1	N-myc downstream regulated 1
mre-miR-133c-3p	MAML3	mastermind-like 3 (Drosophila)
mre-miR-133c-3p	ODC1	ornithine decarboxylase 1
mre-miR-133c-3p	RAP2C	RAP2C, member of RAS oncogene family
mre-miR-133c-3p	DNAJB6	DnaJ (Hsp40) homolog, subfamily B, member 6
mre-miR-133c-3p	VAPB	VAMP (vesicle-associated membrane protein)-associated protein B and C
mre-miR-133c-3p	OSBPL8	oxysterol binding protein-like 8
mre-miR-133c-3p	GPM6A	glycoprotein M6A
mre-miR-133c-3p	GLI3	GLI family zinc finger 3
mre-miR-133c-3p	AKAP9	A kinase (PRKA) anchor protein 9
mre-miR-133c-3p	CORO1C	coronin, actin binding protein, 1C
mre-miR-133c-3p	CAND1	cullin-associated and neddylation-dissociated 1
mre-miR-133c-3p	SMEK2	SMEK homolog 2, suppressor of mek1 (Dictyostelium)
mre-miR-133c-3p	THRAP3	thyroid hormone receptor associated protein 3
mre-miR-133c-3p	YES1	v-yes-1 Yamaguchi sarcoma viral oncogene homolog 1
mre-miR-133c-3p	KLF7	Kruppel-like factor 7 (ubiquitous)
mre-miR-133c-3p	SOX11	SRY (sex determining region Y)-box 11
mre-miR-133c-3p	wnt4	wingless-related MMTV integration site 4
mre-miR-133c-3p	foxl2	Forkhead box protein L2
mre-miR-138-5p	ZIK1	zinc finger protein interacting with K protein 1
mre-miR-138-5p	ZNF584	zinc finger protein 584
mre-miR-138-5p	SIN3A	SIN3 transcription regulator family member A
mre-miR-138-5p	KDELR2	KDEL (Lys-Asp-Glu-Leu) endoplasmic reticulum protein retention receptor 2
mre-miR-138-5p	CLCN2	chloride channel, voltage-sensitive 2
mre-miR-138-5p	LYPLA1	lysophospholipase I
mre-miR-138-5p	JMJD1C	jumonji domain containing 1C
mre-miR-138-5p	TMTC4	transmembrane and tetratricopeptide repeat containing 4
mre-miR-138-5p	PXK	PX domain containing serine/threonine kinase
mre-miR-138-5p	DESI2	desumoylating isopeptidase 2
mre-miR-138-5p	JAZF1	JAZF zinc finger 1
mre-miR-138-5p	AMMECR1	Alport syndrome, mental retardation, midface hypoplasia and elliptocytosis chromosomal region gene 1
mre-miR-138-5p	SNCB	synuclein, beta
mre-miR-138-5p	TBL1X	transducin (beta)-like 1X-linked
mre-miR-138-5p	KLF11	Kruppel-like factor 11
mre-miR-138-5p	PER2	period circadian clock 2
mre-miR-138-5p	SIRT1	sirtuin 1
mre-miR-138-5p	FEM1C	fem-1 homolog c (C. elegans)
mre-miR-138-5p	DEK	DEK oncogene
mre-miR-138-5p	CYP3A5	cytochrome P450, family 3, subfamily A, polypeptide 5
mre-novel308-3p	BNIP3L	BCL2/adenovirus E1B 19kDa interacting protein 3-like
mre-novel308-3p	C17orf103	chromosome 17 open reading frame 103
mre-novel308-3p	DCUN1D2	DCN1, defective in cullin neddylation 1, domain containing 2
mre-novel308-3p	PDIK1L	PDLIM1 interacting kinase 1 like
mre-novel308-3p	RMND5A	required for meiotic nuclear division 5 homolog A (S. cerevisiae)
mre-miR-138-5p	FERMT2	fermitin family member 2
mre-miR-138-5p	AGPAT3	1-acylglycerol-3-phosphate O-acyltransferase 3
mre-miR-138-5p	SNCAIP	synuclein, alpha interacting protein
mre-miR-138-5p	CTDSPL2	CTD (carboxy-terminal domain, RNA polymerase II, polypeptide A) small phosphatase like 2
mre-miR-138-5p	GATAD2A	GATA zinc finger domain containing 2A
mre-miR-138-5p	NFIB	nuclear factor I/B
mre-miR-138-5p	DCP1A	decapping mRNA 1A
mre-miR-138-5p	UPF2	UPF2 regulator of nonsense transcripts homolog (yeast)
mre-miR-138-5p	SLC35F1	solute carrier family 35, member F1
mre-miR-138-5p	CDK14	cyclin-dependent kinase 14
mre-miR-138-5p	SEH1L	SEH1-like (S. cerevisiae)
mre-miR-138-5p	KANK1	KN motif and ankyrin repeat domains 1
mre-miR-138-5p	EZH2	enhancer of zeste homolog 2 (Drosophila)
mre-miR-138-5p	MCU	mitochondrial calcium uniporter
mre-miR-138-5p	CARKD	carbohydrate kinase domain containing
mre-miR-138-5p	PTK2	protein tyrosine kinase 2
mre-miR-138-5p	RIMS2	regulating synaptic membrane exocytosis 2
mre-miR-138-5p	THRB	thyroid hormone receptor, beta
mre-miR-138-5p	ZRANB1	zinc finger, RAN-binding domain containing 1
mre-miR-138-5p	BRI3BP	BRI3 binding protein
mre-miR-138-5p	ZCCHC14	zinc finger, CCHC domain containing 14
mre-miR-138-5p	LHFPL3	lipoma HMGIC fusion partner-like 3
mre-miR-138-5p	USP10	ubiquitin specific peptidase 10
mre-miR-138-5p	ZNF292	zinc finger protein 292
mre-miR-138-5p	PAPPA	pregnancy-associated plasma protein A, pappalysin 1
mre-miR-138-5p	MYEF2	myelin expression factor 2
mre-miR-138-5p	SLC10A7	solute carrier family 10, member 7
mre-miR-138-5p	VIM	vimentin
mre-miR-138-5p	BAZ1B	bromodomain adjacent to zinc finger domain, 1B
mre-miR-138-5p	UHRF1BP1	UHRF1 binding protein 1
mre-miR-138-5p	PYURF	PIGY upstream reading frame
mre-miR-138-5p	TBL1Y	transducin (beta)-like 1, Y-linked
mre-miR-138-5p	SOX4	SRY (sex determining region Y)-box 4
mre-miR-138-5p	AFF3	AF4/FMR2 family, member 3
mre-miR-138-5p	ZMYND11	zinc finger, MYND-type containing 11
mre-miR-138-5p	L3MBTL3	l(3)mbt-like 3 (Drosophila)
mre-miR-138-5p	FRMD4A	FERM domain containing 4A
mre-miR-138-5p	BAZ2B	bromodomain adjacent to zinc finger domain, 2B
mre-miR-138-5p	MACF1	microtubule-actin crosslinking factor 1
mre-miR-138-5p	CUL5	cullin 5
mre-miR-138-5p	PPARGC1A	peroxisome proliferator-activated receptor gamma, coactivator 1 alpha
mre-miR-138-5p	ZNF394	zinc finger protein 394
mre-miR-138-5p	MLLT10	myeloid/lymphoid or mixed-lineage leukemia (trithorax homolog, Drosophila); translocated to, 10
mre-miR-138-5p	VPS26A	vacuolar protein sorting 26 homolog A (S. pombe)
mre-miR-138-5p	TLX1	T-cell leukemia homeobox 1
mre-miR-138-5p	NPPC	natriuretic peptide C
mre-miR-138-5p	NSMF	NMDA receptor synaptonuclear signaling and neuronal migration factor
mre-miR-138-5p	MON2	MON2 homolog (S. cerevisiae)
mre-miR-138-5p	GPR158	G protein-coupled receptor 158
mre-miR-138-5p	SOBP	sine oculis binding protein homolog (Drosophila)
mre-miR-138-5p	IQSEC1	IQ motif and Sec7 domain 1
mre-miR-138-5p	RPRD1B	regulation of nuclear pre-mRNA domain containing 1B
mre-miR-138-5p	LSM14A	LSM14A, SCD6 homolog A (S. cerevisiae)
mre-miR-138-5p	USP47	ubiquitin specific peptidase 47
mre-miR-138-5p	UBE2V1	ubiquitin-conjugating enzyme E2 variant 1
mre-miR-138-5p	DOT1L	DOT1-like histone H3K79 methyltransferase
mre-miR-138-5p	ZNF354C	zinc finger protein 354C
mre-miR-138-5p	PCGF3	polycomb group ring finger 3
mre-miR-138-5p	ELF2	E74-like factor 2 (ets domain transcription factor)
mre-miR-138-5p	ROCK2	Rho-associated, coiled-coil containing protein kinase 2
mre-miR-138-5p	MAFK	v-maf avian musculoaponeurotic fibrosarcoma oncogene homolog K
mre-miR-138-5p	VDAC2	voltage-dependent anion channel 2
mre-miR-138-5p	GPHN	gephyrin
mre-miR-138-5p	ADAMTS5	ADAM metallopeptidase with thrombospondin type 1 motif, 5
mre-miR-138-5p	RB1CC1	RB1-inducible coiled-coil 1
mre-miR-138-5p	CLVS1	clavesin 1
mre-miR-138-5p	AGO4	argonaute RISC catalytic component 4
mre-miR-138-5p	NEUROD1	neuronal differentiation 1
mre-miR-138-5p	TET2	tet methylcytosine dioxygenase 2
mre-miR-138-5p	AFF1	AF4/FMR2 family, member 1
mre-miR-138-5p	RETSAT	retinol saturase (all-trans-retinol 13,14-reductase)
mre-miR-138-5p	TMEM189-UBE2V1	TMEM189-UBE2V1 readthrough
mre-miR-138-5p	TMEM189	transmembrane protein 189
mre-miR-138-5p	NEBL	nebulette
mre-miR-138-5p	KIAA1468	KIAA1468
mre-miR-138-5p	WWC1	WW and C2 domain containing 1
mre-miR-138-5p	PSEN1	presenilin 1
mre-miR-138-5p	ANK1	ankyrin 1, erythrocytic
mre-miR-138-5p	FAM222B	family with sequence similarity 222, member B
mre-miR-138-5p	KAT6B	K(lysine) acetyltransferase 6B
mre-miR-138-5p	MED26	mediator complex subunit 26
mre-miR-138-5p	MAPK6	mitogen-activated protein kinase 6
mre-miR-138-5p	ZFPM2	zinc finger protein, FOG family member 2
mre-miR-138-5p	TP53INP1	tumor protein p53 inducible nuclear protein 1
mre-miR-138-5p	SLCO3A1	solute carrier organic anion transporter family, member 3A1
mre-miR-138-5p	LHX1	LIM homeobox 1
mre-miR-138-5p	SERTAD4	SERTA domain containing 4
mre-miR-138-5p	KMT2C	lysine (K)-specific methyltransferase 2C
mre-miR-138-5p	STAG1	stromal antigen 1
mre-miR-138-5p	IPO8	importin 8
mre-miR-138-5p	VEZF1	vascular endothelial zinc finger 1
mre-miR-138-5p	GLCCI1	glucocorticoid induced transcript 1
mre-miR-138-5p	RBPJ	recombination signal binding protein for immunoglobulin kappa J region
mre-miR-138-5p	ACVR2B	activin A receptor, type IIB
mre-miR-138-5p	ERBB4	v-erb-b2 avian erythroblastic leukemia viral oncogene homolog 4
mre-miR-138-5p	LCOR	ligand dependent nuclear receptor corepressor
mre-miR-138-5p	CDK8	cyclin-dependent kinase 8
mre-miR-138-5p	MBTD1	mbt domain containing 1
mre-miR-138-5p	SHANK2	SH3 and multiple ankyrin repeat domains 2
mre-miR-138-5p	MIER3	mesoderm induction early response 1, family member 3
mre-miR-138-5p	SIM1	single-minded homolog 1 (Drosophila)
mre-miR-138-5p	GBX2	gastrulation brain homeobox 2
mre-miR-138-5p	NBEA	neurobeachin
mre-miR-138-5p	APPBP2	amyloid beta precursor protein (cytoplasmic tail) binding protein 2
mre-miR-138-5p	ARHGAP19-SLIT1	ARHGAP19-SLIT1 readthrough (NMD candidate)
mre-miR-138-5p	NOVA1	neuro-oncological ventral antigen 1
mre-miR-138-5p	PPP6R3	protein phosphatase 6, regulatory subunit 3
mre-miR-138-5p	NLGN4X	neuroligin 4, X-linked
mre-miR-138-5p	MST4	Serine/threonine-protein kinase MST4
mre-miR-138-5p	TUBB6	tubulin, beta 6 class V
mre-miR-138-5p	NFIA	nuclear factor I/A
mre-miR-138-5p	TENM1	teneurin transmembrane protein 1
mre-miR-138-5p	EN2	engrailed homeobox 2
mre-miR-138-5p	RELN	reelin
mre-miR-138-5p	RNF38	ring finger protein 38
mre-miR-138-5p	SRSF6	serine/arginine-rich splicing factor 6
mre-miR-138-5p	EVC	Ellis van Creveld syndrome
mre-miR-138-5p	SYNGR2	synaptogyrin 2
mre-miR-138-5p	KIAA1217	KIAA1217
mre-miR-138-5p	DACH1	dachshund homolog 1 (Drosophila)
mre-miR-138-5p	PSME3	proteasome (prosome, macropain) activator subunit 3 (PA28 gamma; Ki)
mre-miR-138-5p	RASSF8	Ras association (RalGDS/AF-6) domain family (N-terminal) member 8
mre-miR-138-5p	TRPS1	trichorhinophalangeal syndrome I
mre-miR-138-5p	PHF20	PHD finger protein 20
mre-miR-138-5p	PAN3	PAN3 poly(A) specific ribonuclease subunit homolog (S. cerevisiae)
mre-miR-138-5p	RBBP4	retinoblastoma binding protein 4
mre-miR-138-5p	SPRED1	sprouty-related, EVH1 domain containing 1
mre-miR-138-5p	PTPN4	protein tyrosine phosphatase, non-receptor type 4 (megakaryocyte)
mre-miR-138-5p	YWHAH	tyrosine 3-monooxygenase/tryptophan 5-monooxygenase activation protein, eta polypeptide
mre-miR-138-5p	JARID2	jumonji, AT rich interactive domain 2
mre-miR-138-5p	SUV420H1	suppressor of variegation 4-20 homolog 1 (Drosophila)
mre-miR-138-5p	ZEB2	zinc finger E-box binding homeobox 2
mre-miR-138-5p	HIPK3	homeodomain interacting protein kinase 3
mre-miR-138-5p	EBF1	early B-cell factor 1
mre-miR-138-5p	STOX2	storkhead box 2
mre-miR-138-5p	PARP8	poly (ADP-ribose) polymerase family, member 8
mre-miR-138-5p	PROX1	prospero homeobox 1
mre-miR-138-5p	KPNA3	karyopherin alpha 3 (importin alpha 4)
mre-miR-138-5p	MTF2	metal response element binding transcription factor 2
mre-miR-138-5p	DMRT2	doublesex and mab-3 related transcription factor 2
mre-miR-138-5p	CACNA2D1	calcium channel, voltage-dependent, alpha 2/delta subunit 1
mre-miR-138-5p	MTUS2	microtubule associated tumor suppressor candidate 2
mre-miR-138-5p	FRS2	fibroblast growth factor receptor substrate 2
mre-miR-138-5p	DUSP16	dual specificity phosphatase 16
mre-miR-138-5p	KDM5A	lysine (K)-specific demethylase 5A
mre-miR-138-5p	STXBP6	syntaxin binding protein 6 (amisyn)
mre-miR-138-5p	SOCS6	suppressor of cytokine signaling 6
mre-miR-138-5p	EBF2	early B-cell factor 2
mre-miR-138-5p	DEPDC5	DEP domain containing 5
mre-miR-138-5p	TAOK1	TAO kinase 1
mre-miR-138-5p	AKAP11	A kinase (PRKA) anchor protein 11
mre-novel53-5p	HIPK1	homeodomain interacting protein kinase 1
mre-novel53-5p	NIPBL	Nipped-B homolog (Drosophila)
mre-novel53-5p	PDE7B	phosphodiesterase 7B
mre-novel53-5p	TNRC6B	trinucleotide repeat containing 6B
mre-novel53-5p	PATZ1	POZ (BTB) and AT hook containing zinc finger 1
mre-novel53-5p	VGLL3	vestigial like 3 (Drosophila)
mre-novel53-5p	FIGN	fidgetin
mre-novel53-5p	TSR1	TSR1, 20S rRNA accumulation, homolog (S. cerevisiae)
mre-novel53-5p	TBL3	transducin (beta)-like 3
mre-novel53-5p	NR3C1	nuclear receptor subfamily 3, group C, member 1 (glucocorticoid receptor)
mre-miR-138-5p	LMTK2	lemur tyrosine kinase 2
mre-miR-138-5p	PCNX	pecanex homolog (Drosophila)
mre-miR-138-5p	TJP1	tight junction protein 1
mre-miR-138-5p	HSPA4L	heat shock 70kDa protein 4-like
mre-miR-138-5p	PTP4A1	protein tyrosine phosphatase type IVA, member 1
mre-miR-138-5p	SOX5	SRY (sex determining region Y)-box 5
mre-miR-138-5p	STXBP5	syntaxin binding protein 5 (tomosyn)
mre-miR-138-5p	PPM1A	protein phosphatase, Mg2+/Mn2+ dependent, 1A
mre-miR-138-5p	ZBTB44	zinc finger and BTB domain containing 44
mre-miR-138-5p	LNPEP	leucyl/cystinyl aminopeptidase
mre-miR-138-5p	UBE2R2	ubiquitin-conjugating enzyme E2R 2
mre-miR-138-5p	AHCYL2	adenosylhomocysteinase-like 2
mre-miR-138-5p	HOXD12	homeobox D12
mre-miR-138-5p	USP49	ubiquitin specific peptidase 49
mre-miR-138-5p	TCF12	transcription factor 12
mre-miR-138-5p	MSH6	mutS homolog 6
mre-miR-138-5p	LIMCH1	LIM and calponin homology domains 1
mre-novel148-3p	CSGALNACT2	chondroitin sulfate N-acetylgalactosaminyltransferase 2
mre-novel148-3p	AEBP2	AE binding protein 2
mre-novel148-3p	ACVR2A	activin A receptor, type IIA
mre-novel148-3p	MARCKS	myristoylated alanine-rich protein kinase C substrate
mre-novel148-3p	HOXA13	homeobox A13
mre-novel148-3p	SEMA6A	sema domain, transmembrane domain (TM), and cytoplasmic domain, (semaphorin) 6A
mre-novel148-3p	C17orf85	chromosome 17 open reading frame 85
mre-novel148-3p	DGCR14	DiGeorge syndrome critical region gene 14
mre-novel148-3p	PAPD5	PAP associated domain containing 5
mre-novel148-3p	BCL9L	B-cell CLL/lymphoma 9-like
mre-miR-138-5p	CREB1	cAMP responsive element binding protein 1
mre-miR-138-5p	BTG1	B-cell translocation gene 1, anti-proliferative
mre-miR-138-5p	SOGA3	SOGA family member 3
mre-miR-138-5p	CADM1	cell adhesion molecule 1
mre-miR-138-5p	HIF1A	hypoxia inducible factor 1, alpha subunit (basic helix-loop-helix transcription factor)
mre-miR-138-5p	ATG7	autophagy related 7
mre-miR-138-5p	ZBTB20	zinc finger and BTB domain containing 20
mre-miR-138-5p	FGF10	fibroblast growth factor 10
mre-miR-138-5p	SOCS5	suppressor of cytokine signaling 5
mre-miR-138-5p	RIMS4	regulating synaptic membrane exocytosis 4
mre-miR-138-5p	TIMP4	TIMP metallopeptidase inhibitor 4
mre-miR-138-5p	WT1	Wilms tumor 1
mre-miR-138-5p	AMH	Anti-Müllerian hormone
mre-miR-148a-3p	MEOX2	mesenchyme homeobox 2
mre-miR-148a-3p	OTUD4	OTU domain containing 4
mre-miR-148a-3p	DPP9	dipeptidyl-peptidase 9
mre-miR-148a-3p	BAI3	brain-specific angiogenesis inhibitor 3
mre-miR-148a-3p	WDR20	WD repeat domain 20
mre-miR-148a-3p	ST18	suppression of tumorigenicity 18 (breast carcinoma) (zinc finger protein)
mre-miR-148a-3p	GMFB	glia maturation factor, beta
mre-miR-148a-3p	SKP1	S-phase kinase-associated protein 1
mre-miR-148a-3p	INHBB	inhibin, beta B
mre-miR-148a-3p	BCL7B	B-cell CLL/lymphoma 7B
mre-miR-148a-3p	ERRFI1	ERBB receptor feedback inhibitor 1
mre-miR-148a-3p	MAP3K9	mitogen-activated protein kinase kinase kinase 9
mre-miR-148a-3p	AP1G1	adaptor-related protein complex 1, gamma 1 subunit
mre-miR-148a-3p	HOMER1	homer homolog 1 (Drosophila)
mre-miR-148a-3p	UGT8	UDP glycosyltransferase 8
mre-miR-148a-3p	FEM1C	fem-1 homolog c (C. elegans)
mre-miR-148a-3p	WHSC1	Wolf-Hirschhorn syndrome candidate 1
mre-miR-148a-3p	SLC6A15	solute carrier family 6 (neutral amino acid transporter), member 15
mre-miR-148a-3p	BICC1	bicaudal C homolog 1 (Drosophila)
mre-miR-148a-3p	MRPS25	mitochondrial ribosomal protein S25
mre-miR-148a-3p	ELAVL2	ELAV like neuron-specific RNA binding protein 2
mre-miR-148a-3p	AKAP1	A kinase (PRKA) anchor protein 1
mre-miR-148a-3p	RAB39B	RAB39B, member RAS oncogene family
mre-miR-148a-3p	RTN1	reticulon 1
mre-miR-148a-3p	TGFBRAP1	transforming growth factor, beta receptor associated protein 1
mre-miR-148a-3p	ATXN7L1	ataxin 7-like 1
mre-miR-148a-3p	RAB12	RAB12, member RAS oncogene family
mre-miR-148a-3p	SNAP91	synaptosomal-associated protein, 91kDa
mre-miR-148a-3p	EDARADD	EDAR-associated death domain
mre-miR-148a-3p	GAP43	growth associated protein 43
mre-miR-148a-3p	KLF5	Kruppel-like factor 5 (intestinal)
mre-miR-148a-3p	ADAMTS5	ADAM metallopeptidase with thrombospondin type 1 motif, 5
mre-miR-148a-3p	ROBO1	roundabout, axon guidance receptor, homolog 1 (Drosophila)
mre-miR-148a-3p	CERS6	ceramide synthase 6
mre-miR-148a-3p	RORB	RAR-related orphan receptor B
mre-miR-148a-3p	ALCAM	activated leukocyte cell adhesion molecule
mre-miR-148a-3p	BMP8a	bone morphogenetic protein 8a
mre-miR-148a-3p	NOG	noggin
mre-miR-148a-3p	LIN28B	lin-28 homolog B (C. elegans)
mre-miR-148a-3p	RBM24	RNA binding motif protein 24
mre-miR-148a-3p	ACVR1	activin A receptor, type I
mre-miR-148a-3p	DUSP16	dual specificity phosphatase 16
mre-miR-148a-3p	JPH3	junctophilin 3
mre-miR-148a-3p	MYBL1	v-myb avian myeloblastosis viral oncogene homolog-like 1
mre-miR-148a-3p	KLF4	Kruppel-like factor 4 (gut)
mre-miR-148a-3p	CAND1	cullin-associated and neddylation-dissociated 1
mre-miR-148a-3p	CDC14A	cell division cycle 14A
mre-miR-148a-3p	BAZ2B	bromodomain adjacent to zinc finger domain, 2B
mre-miR-148a-3p	CDH20	cadherin 20, type 2
mre-miR-148a-3p	MSI2	musashi RNA-binding protein 2
mre-miR-148a-3p	UNC5D	unc-5 homolog D (C. elegans)
mre-miR-148a-3p	MET	met proto-oncogene
mre-miR-148a-3p	SKIDA1	SKI/DACH domain containing 1
mre-miR-148a-3p	ITGB8	integrin, beta 8
mre-miR-148a-3p	ADAMTS19	ADAM metallopeptidase with thrombospondin type 1 motif, 19
mre-miR-148a-3p	ADAMTS18	ADAM metallopeptidase with thrombospondin type 1 motif, 18
mre-miR-148a-3p	RUNX1T1	runt-related transcription factor 1; translocated to, 1 (cyclin D-related)
mre-miR-148a-3p	GDI2	GDP dissociation inhibitor 2
mre-miR-148a-3p	ZBTB16	zinc finger and BTB domain containing 16
mre-miR-148a-3p	LONRF3	LON peptidase N-terminal domain and ring finger 3
mre-miR-148a-3p	FIGN	fidgetin
mre-miR-148a-3p	ZNF618	zinc finger protein 618
mre-miR-148a-3p	SYT1	synaptotagmin I
mre-miR-148a-3p	UGCG	UDP-glucose ceramide glucosyltransferase
mre-miR-148a-3p	ADAM12	ADAM metallopeptidase domain 12
mre-miR-148a-3p	GRID2	glutamate receptor, ionotropic, delta 2
mre-miR-148a-3p	RC3H1	ring finger and CCCH-type domains 1
mre-miR-148a-3p	EIF4E3	eukaryotic translation initiation factor 4E family member 3
mre-miR-148a-3p	DYNLL2	dynein, light chain, LC8-type 2
mre-miR-148a-3p	MTMR12	myotubularin related protein 12
mre-miR-148a-3p	TOMM70A	translocase of outer mitochondrial membrane 70 homolog A (S. cerevisiae)
mre-miR-148a-3p	TTBK2	tau tubulin kinase 2
mre-miR-148a-3p	WAPAL	wings apart-like homolog (Drosophila)
mre-miR-148a-3p	IGF2BP3	insulin-like growth factor 2 mRNA binding protein 3
mre-miR-148a-3p	ADCY2	adenylate cyclase 2 (brain)
mre-miR-148a-3p	RORA	RAR-related orphan receptor A
mre-miR-148a-3p	CHD9	chromodomain helicase DNA binding protein 9
mre-miR-148a-3p	CBLB	Cbl proto-oncogene B, E3 ubiquitin protein ligase
mre-miR-148a-3p	SESTD1	SEC14 and spectrin domains 1
mre-miR-148a-3p	CLVS2	clavesin 2
mre-miR-148a-3p	SOX5	SRY (sex determining region Y)-box 5
mre-miR-148a-3p	SOX11	SRY (sex determining region Y)-box 11
mre-miR-148a-3p	TMEM55A	transmembrane protein 55A
mre-miR-148a-3p	LNPEP	leucyl/cystinyl aminopeptidase
mre-miR-148a-3p	NSD1	nuclear receptor binding SET domain protein 1
mre-miR-148a-3p	ACVR2B	activin A receptor, type IIB
mre-miR-148a-3p	ADAM10	ADAM metallopeptidase domain 10
mre-miR-148a-3p	FOXF1	forkhead box F1
mre-miR-148a-3p	CCNY	cyclin Y
mre-miR-148a-3p	CHD7	chromodomain helicase DNA binding protein 7
mre-miR-148a-3p	CDK5R1	cyclin-dependent kinase 5, regulatory subunit 1 (p35)
mre-miR-148a-3p	GPR137C	G protein-coupled receptor 137C
mre-miR-148a-3p	CHST1	carbohydrate (keratan sulfate Gal-6) sulfotransferase 1
mre-miR-16a-5p	PLSCR4	phospholipid scramblase 4
mre-miR-16a-5p	ANO3	anoctamin 3
mre-miR-16a-5p	PHF19	PHD finger protein 19
mre-miR-16a-5p	AQP11	aquaporin 11
mre-miR-16a-5p	SLC9A6	solute carrier family 9, subfamily A (NHE6, cation proton antiporter 6), member 6
mre-miR-16a-5p	CDC42SE2	CDC42 small effector 2
mre-miR-16a-5p	RAB9B	RAB9B, member RAS oncogene family
mre-miR-16a-5p	C2orf42	chromosome 2 open reading frame 42
mre-miR-16a-5p	C1QL3	complement component 1, q subcomponent-like 3
mre-miR-16a-5p	BTG2	BTG family, member 2
mre-miR-16a-5p	SETD3	SET domain containing 3
mre-miR-16a-5p	N4BP1	NEDD4 binding protein 1
mre-miR-16a-5p	UNC80	unc-80 homolog (C. elegans)
mre-miR-16a-5p	HMGA2	high mobility group AT-hook 2
mre-miR-16a-5p	VEGFA	vascular endothelial growth factor A
mre-miR-16a-5p	MAFK	v-maf avian musculoaponeurotic fibrosarcoma oncogene homolog K
mre-miR-16a-5p	PLAG1	pleiomorphic adenoma gene 1
mre-miR-16a-5p	RASSF8	Ras association (RalGDS/AF-6) domain family (N-terminal) member 8
mre-miR-16a-5p	SH3GL2	SH3-domain GRB2-like 2
mre-miR-16a-5p	SYNRG	synergin, gamma
mre-miR-16a-5p	CHEK1	checkpoint kinase 1
mre-miR-16a-5p	SALL4	sal-like 4 (Drosophila)
mre-miR-16a-5p	FASN	fatty acid synthase
mre-miR-16a-5p	ACTR2	ARP2 actin-related protein 2 homolog (yeast)
mre-miR-16a-5p	CCNT2	cyclin T2
mre-miR-16a-5p	PPM1E	protein phosphatase, Mg2+/Mn2+ dependent, 1E
mre-miR-16a-5p	WDR82	WD repeat domain 82
mre-miR-16a-5p	GADD45G	growth arrest and DNA-damage-inducible, gamma
mre-miR-16a-5p	FBXW7	F-box and WD repeat domain containing 7, E3 ubiquitin protein ligase
mre-miR-16a-5p	VTI1B	vesicle transport through interaction with t-SNAREs 1B
mre-miR-16a-5p	E2F7	E2F transcription factor 7
mre-miR-16a-5p	GABARAPL1	GABA(A) receptor-associated protein like 1
mre-miR-16a-5p	KIF21A	kinesin family member 21A
mre-miR-16a-5p	TACC1	transforming, acidic coiled-coil containing protein 1
mre-miR-16a-5p	HELZ	helicase with zinc finger
mre-miR-16a-5p	HIGD1A	HIG1 hypoxia inducible domain family, member 1A
mre-miR-16a-5p	SNX16	sorting nexin 16
mre-miR-16a-5p	CDK8	cyclin-dependent kinase 8
mre-miR-16a-5p	BDNF	brain-derived neurotrophic factor
mre-miR-16a-5p	SCN8A	sodium channel, voltage gated, type VIII, alpha subunit
mre-miR-16a-5p	PPT2	palmitoyl-protein thioesterase 2
mre-miR-16a-5p	CDC27	cell division cycle 27
mre-miR-16a-5p	PDCD11	programmed cell death 11
mre-miR-16a-5p	SCOC	short coiled-coil protein
mre-miR-16a-5p	SLC41A2	solute carrier family 41 (magnesium transporter), member 2
mre-miR-16a-5p	TPD52L3	tumor protein D52-like 3
mre-miR-16a-5p	G0S2	G0/G1switch 2
mre-miR-16a-5p	SCN2A	sodium channel, voltage-gated, type II, alpha subunit
mre-miR-16a-5p	SYNJ1	synaptojanin 1
mre-miR-16a-5p	MAP7	microtubule-associated protein 7
mre-novel330-3p	C2orf72	chromosome 2 open reading frame 72
mre-novel330-3p	FRY	furry homolog (Drosophila)
mre-novel330-3p	ARIH1	ariadne RBR E3 ubiquitin protein ligase 1
mre-novel330-3p	RELN	reelin
mre-novel330-3p	NSG1	Neuron-specific protein family member 1
mre-novel330-3p	CDC42EP2	CDC42 effector protein (Rho GTPase binding) 2
mre-novel330-3p	PIM1	pim-1 oncogene
mre-novel330-3p	TMEM255A	transmembrane protein 255A
mre-novel330-3p	ZCCHC3	zinc finger, CCHC domain containing 3
mre-miR-16a-5p	PIEZO1	piezo-type mechanosensitive ion channel component 1
mre-miR-16a-5p	NXPH1	neurexophilin 1
mre-miR-16a-5p	C20orf112	chromosome 20 open reading frame 112
mre-miR-16a-5p	IARS	isoleucyl-tRNA synthetase
mre-miR-16a-5p	SNAP25	synaptosomal-associated protein, 25kDa
mre-miR-16a-5p	FLT3	fms-related tyrosine kinase 3
mre-miR-16a-5p	ACSBG1	acyl-CoA synthetase bubblegum family member 1
mre-miR-16a-5p	TNRC6B	trinucleotide repeat containing 6B
mre-miR-16a-5p	C11orf24	chromosome 11 open reading frame 24
mre-miR-16a-5p	RAD23B	RAD23 homolog B (S. cerevisiae)
mre-miR-16a-5p	RTN4	reticulon 4
mre-miR-16a-5p	MIB1	mindbomb E3 ubiquitin protein ligase 1
mre-miR-16a-5p	ASH1L	ash1 (absent, small, or homeotic)-like (Drosophila)
mre-miR-16a-5p	PTHLH	parathyroid hormone-like hormone
mre-miR-16a-5p	RBBP6	retinoblastoma binding protein 6
mre-miR-16a-5p	STX17	syntaxin 17
mre-miR-16a-5p	ZBTB44	zinc finger and BTB domain containing 44
mre-miR-16a-5p	RSBN1	round spermatid basic protein 1
mre-miR-16a-5p	KLHDC8B	kelch domain containing 8B
mre-miR-16a-5p	ARMCX2	armadillo repeat containing, X-linked 2
mre-miR-16a-5p	HOXA10	homeobox A10
mre-miR-16a-5p	SVEP1	sushi, von Willebrand factor type A, EGF and pentraxin domain containing 1
mre-miR-16a-5p	CEP55	centrosomal protein 55kDa
mre-miR-16a-5p	TAB3	TGF-beta activated kinase 1/MAP3K7 binding protein 3
mre-miR-16a-5p	SCN3A	sodium channel, voltage-gated, type III, alpha subunit
mre-miR-16a-5p	DPY19L4	dpy-19-like 4 (C. elegans)
mre-miR-16a-5p	ZBTB39	zinc finger and BTB domain containing 39
mre-miR-16a-5p	GALNT1	UDP-N-acetyl-alpha-D-galactosamine:polypeptide N-acetylgalactosaminyltransferase 1 (GalNAc-T1)
mre-miR-16a-5p	TMEM178B	transmembrane protein 178B
mre-miR-16a-5p	PRKAB2	protein kinase, AMP-activated, beta 2 non-catalytic subunit
mre-miR-16a-5p	COPS2	COP9 signalosome subunit 2
mre-miR-16a-5p	NCS1	neuronal calcium sensor 1
mre-miR-16a-5p	RASEF	RAS and EF-hand domain containing
mre-miR-16a-5p	GRAMD3	GRAM domain containing 3
mre-miR-16a-5p	LIPE	lipase, hormone-sensitive
mre-miR-16a-5p	SYT10	synaptotagmin X
mre-miR-16a-5p	G2E3	G2/M-phase specific E3 ubiquitin protein ligase
mre-miR-16a-5p	EIF4B	eukaryotic translation initiation factor 4B
mre-miR-16a-5p	TAF15	TAF15 RNA polymerase II, TATA box binding protein (TBP)-associated factor, 68kDa
mre-miR-16a-5p	PPP6C	protein phosphatase 6, catalytic subunit
mre-miR-16a-5p	GPN1	GPN-loop GTPase 1
mre-miR-16a-5p	JARID2	jumonji, AT rich interactive domain 2
mre-miR-16a-5p	NUP50	nucleoporin 50kDa
mre-miR-16a-5p	YWHAQ	tyrosine 3-monooxygenase/tryptophan 5-monooxygenase activation protein, theta polypeptide
mre-miR-16a-5p	SPTLC1	serine palmitoyltransferase, long chain base subunit 1
mre-miR-16a-5p	ZSWIM3	zinc finger, SWIM-type containing 3
mre-miR-16a-5p	EIF3M	eukaryotic translation initiation factor 3, subunit M
mre-miR-16a-5p	SSR1	signal sequence receptor, alpha
mre-miR-16a-5p	FAM101B	family with sequence similarity 101, member B
mre-miR-16a-5p	SCN1A	sodium channel, voltage-gated, type I, alpha subunit
mre-miR-16a-5p	CMPK1	cytidine monophosphate (UMP-CMP) kinase 1, cytosolic
mre-miR-16a-5p	MPHOSPH9	M-phase phosphoprotein 9
mre-miR-16a-5p	ZHX1	zinc fingers and homeoboxes 1
mre-miR-16a-5p	KCNQ5	potassium voltage-gated channel, KQT-like subfamily, member 5
mre-miR-16a-5p	EGLN1	egl-9 family hypoxia-inducible factor 1
mre-miR-16a-5p	CHPT1	choline phosphotransferase 1
mre-miR-16a-5p	ADRB2	adrenoceptor beta 2, surface
mre-miR-16a-5p	FICD	FIC domain containing
mre-miR-16a-5p	ZBTB33	zinc finger and BTB domain containing 33
mre-miR-16a-5p	FZD6	frizzled family receptor 6
mre-miR-16a-5p	TSC22D2	TSC22 domain family, member 2
mre-miR-16a-5p	LRIG1	leucine-rich repeats and immunoglobulin-like domains 1
mre-miR-16a-5p	NAT8L	N-acetyltransferase 8-like (GCN5-related, putative)
mre-miR-16a-5p	SOWAHC	sosondowah ankyrin repeat domain family member C
mre-miR-16a-5p	CCDC85C	coiled-coil domain containing 85C
mre-miR-16a-5p	SOCS5	suppressor of cytokine signaling 5
mre-miR-16a-5p	SIAH1	siah E3 ubiquitin protein ligase 1
mre-novel103-5p	NPAS3	neuronal PAS domain protein 3
mre-novel103-5p	BAG5	BCL2-associated athanogene 5
mre-novel103-5p	C11orf68	chromosome 11 open reading frame 68
mre-novel103-5p	LAMTOR3	late endosomal/lysosomal adaptor, MAPK and MTOR activator 3
mre-novel103-5p	WIF1	WNT inhibitory factor 1
mre-novel103-5p	TGFBR3	transforming growth factor, beta receptor III
mre-novel103-5p	ITGA2	integrin, alpha 2 (CD49B, alpha 2 subunit of VLA-2 receptor)
mre-novel103-5p	SYNDIG1	synapse differentiation inducing 1
mre-novel103-5p	KLHL15	kelch-like family member 15
mre-novel103-5p	NAPG	N-ethylmaleimide-sensitive factor attachment protein, gamma
mre-novel103-5p	CRIM1	cysteine rich transmembrane BMP regulator 1 (chordin-like)
mre-novel103-5p	SNX11	sorting nexin 11
mre-novel103-5p	DCUN1D4	DCN1, defective in cullin neddylation 1, domain containing 4
mre-miR-16a-5p	LHX1	LIM homeobox 1
mre-miR-16a-5p	PDPR	pyruvate dehydrogenase phosphatase regulatory subunit
mre-miR-16a-5p	COL24A1	collagen, type XXIV, alpha 1
mre-miR-16a-5p	SMAD3	SMAD family member 3
mre-miR-16a-5p	MFN2	mitofusin 2
mre-miR-16a-5p	PPFIA2	protein tyrosine phosphatase, receptor type, f polypeptide (PTPRF), interacting protein (liprin), alpha 2
mre-miR-16a-5p	NBR1	neighbor of BRCA1 gene 1
mre-miR-16a-5p	HOXC8	homeobox C8
mre-miR-16a-5p	PAFAH1B2	platelet-activating factor acetylhydrolase 1b, catalytic subunit 2 (30kDa)
mre-miR-16a-5p	ESRRA	estrogen-related receptor alpha
mre-miR-16a-5p	TRIP11	thyroid hormone receptor interactor 11
mre-miR-16a-5p	SMAD5	SMAD family member 5
mre-miR-16a-5p	PRPF38A	pre-mRNA processing factor 38A
mre-miR-16a-5p	SRSF11	serine/arginine-rich splicing factor 11
mre-miR-16a-5p	CHD7	chromodomain helicase DNA binding protein 7
mre-miR-16a-5p	HECTD1	HECT domain containing E3 ubiquitin protein ligase 1
mre-miR-16a-5p	HAS2	hyaluronan synthase 2
mre-miR-16a-5p	KBTBD2	kelch repeat and BTB (POZ) domain containing 2
mre-miR-16a-5p	CEP85L	centrosomal protein 85kDa-like
mre-miR-16a-5p	ESRP1	epithelial splicing regulatory protein 1
mre-miR-16a-5p	SERBP1	SERPINE1 mRNA binding protein 1
mre-miR-16a-5p	KCTD8	potassium channel tetramerization domain containing 8
mre-miR-16a-5p	RET	ret proto-oncogene
mre-miR-16a-5p	GTPBP1	GTP binding protein 1
mre-miR-16a-5p	PIAS2	protein inhibitor of activated STAT, 2
mre-miR-16a-5p	RELT	RELT tumor necrosis factor receptor
mre-miR-16a-5p	AL163636.6	Homo sapiens ribonuclease, RNase A family, 4 (RNASE4), transcript variant 4, mRNA.
mre-miR-16a-5p	ZCCHC2	zinc finger, CCHC domain containing 2
mre-miR-16a-5p	PRSS12	protease, serine, 12 (neurotrypsin, motopsin)
mre-miR-16a-5p	STK38	serine/threonine kinase 38
mre-miR-16a-5p	UBN2	ubinuclein 2
mre-miR-16a-5p	AGO1	argonaute RISC catalytic component 1
mre-miR-16a-5p	NHLRC2	NHL repeat containing 2
mre-miR-16a-5p	HMBOX1	homeobox containing 1
mre-miR-16a-5p	TAF7L	TAF7-like RNA polymerase II, TATA box binding protein (TBP)-associated factor, 50kDa
mre-miR-16a-5p	EXTL3	exostosin-like glycosyltransferase 3
mre-miR-16a-5p	HEPHL1	hephaestin-like 1
mre-miR-16a-5p	PTCH1	patched 1
mre-miR-16a-5p	SRP72	signal recognition particle 72kDa
mre-miR-16a-5p	PSAT1	phosphoserine aminotransferase 1
mre-miR-16a-5p	ARHGAP5	Rho GTPase activating protein 5
mre-miR-16a-5p	ZYX	zyxin
mre-miR-16a-5p	COL4A3BP	collagen, type IV, alpha 3 (Goodpasture antigen) binding protein
mre-miR-16a-5p	CLCN3	chloride channel, voltage-sensitive 3
mre-miR-16a-5p	EPHA1	EPH receptor A1
mre-miR-16a-5p	EML6	echinoderm microtubule associated protein like 6
mre-miR-16a-5p	CAMSAP1	calmodulin regulated spectrin-associated protein 1
mre-miR-16a-5p	LPHN2	latrophilin 2
mre-miR-16a-5p	ABTB2	ankyrin repeat and BTB (POZ) domain containing 2
mre-miR-16a-5p	NBEAL1	neurobeachin-like 1
mre-miR-16a-5p	ADAMTS5	ADAM metallopeptidase with thrombospondin type 1 motif, 5
mre-miR-16a-5p	LRP1B	low density lipoprotein receptor-related protein 1B
mre-miR-16a-5p	PELI2	pellino E3 ubiquitin protein ligase family member 2
mre-novel31-3p	SOS2	son of sevenless homolog 2 (Drosophila)
mre-novel31-3p	SUCO	SUN domain containing ossification factor
mre-novel31-3p	FRS2	fibroblast growth factor receptor substrate 2
mre-novel31-3p	KIF3B	kinesin family member 3B
mre-novel31-3p	WAPAL	wings apart-like homolog (Drosophila)
mre-novel31-3p	UBE2W	ubiquitin-conjugating enzyme E2W (putative)
mre-novel31-3p	AIFM1	apoptosis-inducing factor, mitochondrion-associated, 1
mre-novel31-3p	ARHGAP18	Rho GTPase activating protein 18
mre-novel31-3p	SLC12A2	solute carrier family 12 (sodium/potassium/chloride transporter), member 2
mre-novel31-3p	CSF1	colony stimulating factor 1 (macrophage)
mre-novel31-3p	AGO3	argonaute RISC catalytic component 3
mre-novel31-3p	ZBTB37	zinc finger and BTB domain containing 37
mre-miR-16a-5p	DZIP1	DAZ interacting zinc finger protein 1
mre-miR-16a-5p	NAV1	neuron navigator 1
mre-miR-16a-5p	FRYL	FRY-like
mre-miR-16a-5p	NOTCH2	notch 2
mre-miR-16a-5p	PTPRJ	protein tyrosine phosphatase, receptor type, J
mre-miR-16a-5p	FAM81A	family with sequence similarity 81, member A
mre-miR-16a-5p	MTFR1L	mitochondrial fission regulator 1-like
mre-miR-16a-5p	ESRRG	estrogen-related receptor gamma
mre-miR-16a-5p	WWC1	WW and C2 domain containing 1
mre-miR-16a-5p	ZNF654	zinc finger protein 654
mre-miR-16a-5p	GDI2	GDP dissociation inhibitor 2
mre-miR-16a-5p	CD164	CD164 molecule, sialomucin
mre-miR-16a-5p	GPC6	glypican 6
mre-miR-16a-5p	ACOX1	acyl-CoA oxidase 1, palmitoyl
mre-miR-16a-5p	ITPRIPL2	inositol 1,4,5-trisphosphate receptor interacting protein-like 2
mre-miR-16a-5p	ETV3	ets variant 3
mre-miR-16a-5p	RORA	RAR-related orphan receptor A
mre-miR-16a-5p	FAM160B1	family with sequence similarity 160, member B1
mre-miR-16a-5p	IRF2BP1	interferon regulatory factor 2 binding protein 1
mre-miR-16a-5p	GRAMD2	GRAM domain containing 2
mre-miR-16a-5p	SFXN2	sideroflexin 2
mre-miR-16a-5p	SLC38A7	solute carrier family 38, member 7
mre-miR-16a-5p	NUCKS1	nuclear casein kinase and cyclin-dependent kinase substrate 1
mre-miR-16a-5p	NFE2L1	nuclear factor, erythroid 2-like 1
mre-miR-16a-5p	UNG	uracil-DNA glycosylase
mre-miR-16a-5p	IDH3A	isocitrate dehydrogenase 3 (NAD+) alpha
mre-miR-16a-5p	PDLIM5	PDZ and LIM domain 5
mre-miR-16a-5p	TMEM170B	transmembrane protein 170B
mre-miR-16a-5p	SNIP1	Smad nuclear interacting protein 1
mre-miR-16a-5p	RBPJ	recombination signal binding protein for immunoglobulin kappa J region
mre-miR-16a-5p	ARRDC4	arrestin domain containing 4
mre-miR-16a-5p	TNIK	TRAF2 and NCK interacting kinase
mre-miR-16a-5p	TBC1D20	TBC1 domain family, member 20
mre-miR-16a-5p	CLCN5	chloride channel, voltage-sensitive 5
mre-miR-16a-5p	DLL4	delta-like 4 (Drosophila)
mre-miR-16a-5p	PURB	purine-rich element binding protein B
mre-miR-16a-5p	RSPO2	R-spondin 2
mre-miR-16a-5p	GDF9	Growth/differentiation factor 9
mre-miR-1b-3p	ARPC3	actin related protein 2/3 complex, subunit 3, 21kDa
mre-miR-1b-3p	TAGLN2	transgelin 2
mre-miR-1b-3p	ERMP1	endoplasmic reticulum metallopeptidase 1
mre-miR-1b-3p	SERP1	stress-associated endoplasmic reticulum protein 1
mre-miR-1b-3p	MMD2	monocyte to macrophage differentiation-associated 2
mre-miR-1b-3p	BDNF	brain-derived neurotrophic factor
mre-miR-1b-3p	SLC10A7	solute carrier family 10, member 7
mre-miR-1b-3p	G6PD	glucose-6-phosphate dehydrogenase
mre-miR-1b-3p	SRI	sorcin
mre-miR-1b-3p	CDK14	cyclin-dependent kinase 14
mre-miR-1b-3p	C5orf51	chromosome 5 open reading frame 51
mre-miR-1b-3p	RIT2	Ras-like without CAAX 2
mre-miR-1b-3p	ARCN1	archain 1
mre-miR-1b-3p	POGK	pogo transposable element with KRAB domain
mre-miR-1b-3p	SLC44A1	solute carrier family 44 (choline transporter), member 1
mre-miR-1b-3p	MMD	monocyte to macrophage differentiation-associated
mre-miR-1b-3p	SRSF9	serine/arginine-rich splicing factor 9
mre-miR-1b-3p	ANKRD29	ankyrin repeat domain 29
mre-miR-1b-3p	UST	uronyl-2-sulfotransferase
mre-miR-1b-3p	EIF1AX	eukaryotic translation initiation factor 1A, X-linked
mre-miR-1b-3p	NDRG3	NDRG family member 3
mre-miR-1b-3p	IGF1	insulin-like growth factor 1 (somatomedin C)
mre-miR-1b-3p	MAB21L1	mab-21-like 1 (C. elegans)
mre-miR-1b-3p	NXT2	nuclear transport factor 2-like export factor 2
mre-miR-1b-3p	SEPT2	septin 2
mre-miR-1b-3p	C9orf152	chromosome 9 open reading frame 152
mre-miR-1b-3p	RABGAP1L	RAB GTPase activating protein 1-like
mre-miR-1b-3p	RAB5A	RAB5A, member RAS oncogene family
mre-miR-1b-3p	TMEM178A	transmembrane protein 178A
mre-miR-1b-3p	GPR137C	G protein-coupled receptor 137C
mre-miR-1b-3p	E2F5	E2F transcription factor 5, p130-binding
mre-miR-1b-3p	LASP1	LIM and SH3 protein 1
mre-miR-1b-3p	C2orf69	chromosome 2 open reading frame 69
mre-miR-1b-3p	CCSAP	centriole, cilia and spindle-associated protein
mre-miR-1b-3p	HNRNPU	heterogeneous nuclear ribonucleoprotein U (scaffold attachment factor A)
mre-miR-1b-3p	TWF1	twinfilin actin-binding protein 1
mre-miR-1b-3p	SPRED1	sprouty-related, EVH1 domain containing 1
mre-miR-1b-3p	GCH1	GTP cyclohydrolase 1
mre-miR-200a-3p	olfml2a	Olfactomedin-like protein 2A
mre-miR-200a-3p	DMRT1	doublesex and mab-3 related transcription factor 1
mre-miR-200a-3p	TFRC	transferrin receptor
mre-miR-200a-3p	ZBTB16	zinc finger and BTB domain containing 16
mre-miR-200a-3p	TTLL7	tubulin tyrosine ligase-like family, member 7
mre-miR-200a-3p	ATXN7L1	ataxin 7-like 1
mre-miR-200a-3p	MN1	meningioma (disrupted in balanced translocation) 1
mre-miR-200a-3p	LPP	LIM domain containing preferred translocation partner in lipoma
mre-miR-200a-3p	YWHAG	tyrosine 3-monooxygenase/tryptophan 5-monooxygenase activation protein, gamma polypeptide
mre-miR-200a-3p	CHD9	chromodomain helicase DNA binding protein 9
mre-miR-200a-3p	SLC30A7	solute carrier family 30 (zinc transporter), member 7
mre-miR-200a-3p	PTPRG	protein tyrosine phosphatase, receptor type, G
mre-miR-200a-3p	H2AFZ	H2A histone family, member Z
mre-miR-200a-3p	MYBL1	v-myb avian myeloblastosis viral oncogene homolog-like 1
mre-miR-200a-3p	PHYHIPL	phytanoyl-CoA 2-hydroxylase interacting protein-like
mre-miR-200a-3p	FOXA1	forkhead box A1
mre-miR-200a-3p	CBL	Cbl proto-oncogene, E3 ubiquitin protein ligase
mre-miR-200a-3p	SEMA6A	sema domain, transmembrane domain (TM), and cytoplasmic domain, (semaphorin) 6A
mre-miR-200a-3p	HGF	hepatocyte growth factor (hepapoietin A; scatter factor)
mre-miR-200a-3p	DNAJC13	DnaJ (Hsp40) homolog, subfamily C, member 13
mre-miR-200a-3p	SCN2A	sodium channel, voltage-gated, type II, alpha subunit
mre-miR-200a-3p	ELMOD1	ELMO/CED-12 domain containing 1
mre-miR-200a-3p	ZFAND5	zinc finger, AN1-type domain 5
mre-miR-200a-3p	SLC6A5	solute carrier family 6 (neurotransmitter transporter), member 5
mre-miR-200a-3p	PPP4R2	protein phosphatase 4, regulatory subunit 2
mre-miR-200a-3p	SYT4	synaptotagmin IV
mre-miR-200a-3p	DOCK4	dedicator of cytokinesis 4
mre-miR-200a-3p	EPHA5	EPH receptor A5
mre-miR-200a-3p	PLXNA4	plexin A4
mre-miR-200a-3p	PLAG1	pleiomorphic adenoma gene 1
mre-miR-200a-3p	ZNF618	zinc finger protein 618
mre-miR-200a-3p	HNRNPAB	heterogeneous nuclear ribonucleoprotein A/B
mre-miR-200a-3p	RNF11	ring finger protein 11
mre-miR-200a-3p	MYH10	myosin, heavy chain 10, non-muscle
mre-miR-200a-3p	FOXA2	forkhead box A2
mre-miR-200a-3p	THRB	thyroid hormone receptor, beta
mre-miR-200a-3p	NRXN1	neurexin 1
mre-miR-200a-3p	RBMS1	RNA binding motif, single stranded interacting protein 1
mre-miR-200a-3p	CTNND2	catenin (cadherin-associated protein), delta 2
mre-miR-200a-3p	WAPAL	wings apart-like homolog (Drosophila)
mre-miR-200a-3p	FOXP1	forkhead box P1
mre-miR-200a-3p	CDH10	cadherin 10, type 2 (T2-cadherin)
mre-miR-200a-3p	OLFM1	olfactomedin 1
mre-miR-200a-3p	UNC5C	unc-5 homolog C (C. elegans)
mre-miR-200a-3p	ATP6V1A	ATPase, H+ transporting, lysosomal 70kDa, V1 subunit A
mre-miR-200a-3p	PTPRK	protein tyrosine phosphatase, receptor type, K
mre-miR-200a-3p	IKZF2	IKAROS family zinc finger 2 (Helios)
mre-miR-200a-3p	RHOBTB1	Rho-related BTB domain containing 1
mre-miR-200a-3p	TCF12	transcription factor 12
mre-miR-200a-3p	SNAP91	synaptosomal-associated protein, 91kDa
mre-miR-200a-3p	FAT3	FAT atypical cadherin 3
mre-miR-200a-3p	BNC2	basonuclin 2
mre-miR-200a-3p	RANBP9	RAN binding protein 9
mre-miR-200a-3p	ARHGAP24	Rho GTPase activating protein 24
mre-miR-200a-3p	SLC17A6	solute carrier family 17 (vesicular glutamate transporter), member 6
mre-miR-200a-3p	KLHL3	kelch-like family member 3
mre-miR-200a-3p	DENND5B	DENN/MADD domain containing 5B
mre-miR-200a-3p	RBM24	RNA binding motif protein 24
mre-miR-200a-3p	NCOR1	nuclear receptor corepressor 1
mre-miR-200a-3p	SOX6	SRY (sex determining region Y)-box 6
mre-miR-200a-3p	JAG1	jagged 1
mre-miR-200a-3p	MSANTD2	Myb/SANT-like DNA-binding domain containing 2
mre-novel116-3p	LRP1B	low density lipoprotein receptor-related protein 1B
mre-novel116-3p	EPHA7	EPH receptor A7
mre-novel116-3p	ONECUT1	one cut homeobox 1
mre-novel116-3p	PDCD4	programmed cell death 4 (neoplastic transformation inhibitor)
mre-novel116-3p	ACVR2B	activin A receptor, type IIB
mre-novel116-3p	DAB1	Dab, reelin signal transducer, homolog 1 (Drosophila)
mre-novel116-3p	SOCS5	suppressor of cytokine signaling 5
mre-miR-200a-3p	SOX5	SRY (sex determining region Y)-box 5
mre-miR-200a-3p	KIF1B	kinesin family member 1B
mre-miR-200a-3p	ACVR2A	activin A receptor, type IIA
mre-miR-200a-3p	PPM1L	protein phosphatase, Mg2+/Mn2+ dependent, 1L
mre-miR-200a-3p	SOX11	SRY (sex determining region Y)-box 11
mre-miR-200a-3p	FBRSL1	fibrosin-like 1
mre-miR-200a-3p	HIC2	hypermethylated in cancer 2
mre-miR-200a-3p	RORA	RAR-related orphan receptor A
mre-miR-200a-3p	SETD9	SET domain containing 9
mre-miR-200a-3p	POU3F3	POU class 3 homeobox 3
mre-miR-200a-3p	FOXN3	forkhead box N3
mre-miR-200a-3p	MAP4K4	mitogen-activated protein kinase kinase kinase kinase 4
mre-miR-200a-3p	PHF21A	PHD finger protein 21A
mre-miR-200a-3p	GPR137C	G protein-coupled receptor 137C
mre-miR-200a-3p	CSNK2A1	casein kinase 2, alpha 1 polypeptide
mre-miR-200a-3p	CNOT2	CCR4-NOT transcription complex, subunit 2
mre-miR-200a-3p	BAZ2B	bromodomain adjacent to zinc finger domain, 2B
mre-miR-200a-5p	EMILIN2	elastin microfibril interfacer 2
mre-miR-200a-5p	CCDC152	coiled-coil domain containing 152
mre-miR-200a-5p	RNF11	ring finger protein 11
mre-miR-200a-5p	EIF4ENIF1	eukaryotic translation initiation factor 4E nuclear import factor 1
mre-miR-200a-5p	ANGPTL1	angiopoietin-like 1
mre-miR-200a-5p	B3GNT5	UDP-GlcNAc:betaGal beta-1,3-N-acetylglucosaminyltransferase 5
mre-miR-200a-5p	WNK1	WNK lysine deficient protein kinase 1
mre-miR-200a-5p	PAPOLG	poly(A) polymerase gamma
mre-miR-200a-5p	RNF146	ring finger protein 146
mre-miR-200a-5p	ALX4	ALX homeobox 4
mre-miR-200a-5p	PLCL1	phospholipase C-like 1
mre-miR-200a-5p	FBXL17	F-box and leucine-rich repeat protein 17
mre-miR-200a-5p	SALL4	sal-like 4 (Drosophila)
mre-miR-200a-5p	FAM154A	family with sequence similarity 154, member A
mre-miR-200a-5p	DOCK4	dedicator of cytokinesis 4
mre-miR-200a-5p	NCK2	NCK adaptor protein 2
mre-miR-200a-5p	ASPA	aspartoacylase
mre-miR-200a-5p	IGF2BP2	insulin-like growth factor 2 mRNA binding protein 2
mre-miR-200a-5p	NRG1	neuregulin 1
mre-miR-200a-5p	SUMO1	small ubiquitin-like modifier 1
mre-miR-200a-5p	ACTR3	ARP3 actin-related protein 3 homolog (yeast)
mre-novel21-3p	CEP95	centrosomal protein 95kDa
mre-novel21-3p	LIN28B	lin-28 homolog B (C. elegans)
mre-novel21-3p	FAM83B	family with sequence similarity 83, member B
mre-miR-200a-5p	UBQLN1	ubiquilin 1
mre-miR-200a-5p	ACSL1	acyl-CoA synthetase long-chain family member 1
mre-miR-200a-5p	SPAG1	sperm associated antigen 1
mre-miR-200a-5p	STK4	serine/threonine kinase 4
mre-miR-200a-5p	PTBP1	polypyrimidine tract binding protein 1
mre-miR-200a-5p	CALD1	caldesmon 1
mre-miR-200a-5p	MAP3K7	mitogen-activated protein kinase kinase kinase 7
mre-miR-200a-5p	ARPP21	cAMP-regulated phosphoprotein, 21kDa
mre-miR-200a-5p	PER2	period circadian clock 2
mre-miR-200a-5p	INPP4A	inositol polyphosphate-4-phosphatase, type I, 107kDa
mre-miR-200a-5p	KCNQ5	potassium voltage-gated channel, KQT-like subfamily, member 5
mre-miR-200a-5p	RWDD3	RWD domain containing 3
mre-miR-200a-5p	SEC24D	SEC24 family, member D (S. cerevisiae)
mre-miR-200a-5p	HOMER1	homer homolog 1 (Drosophila)
mre-miR-200a-5p	CDK14	cyclin-dependent kinase 14
mre-miR-200a-5p	DPP9	dipeptidyl-peptidase 9
mre-miR-200a-5p	MLLT1	myeloid/lymphoid or mixed-lineage leukemia (trithorax homolog, Drosophila); translocated to, 1
mre-miR-200a-5p	SLC4A10	solute carrier family 4, sodium bicarbonate transporter, member 10
mre-miR-200a-5p	CCDC64	coiled-coil domain containing 64
mre-miR-200a-5p	SEC16A	SEC16 homolog A (S. cerevisiae)
mre-miR-200a-5p	RRBP1	ribosome binding protein 1
mre-miR-200a-5p	PRLR	prolactin receptor
mre-miR-200a-5p	SNAP91	synaptosomal-associated protein, 91kDa
mre-miR-200a-5p	PLCB1	phospholipase C, beta 1 (phosphoinositide-specific)
mre-miR-200a-5p	VPS35	vacuolar protein sorting 35 homolog (S. cerevisiae)
mre-miR-200a-5p	PTPN1	protein tyrosine phosphatase, non-receptor type 1
mre-miR-200a-5p	WDR43	WD repeat domain 43
mre-miR-200a-5p	NR5A2	nuclear receptor subfamily 5, group A, member 2
mre-miR-200a-5p	CDC42	cell division cycle 42
mre-miR-200a-5p	JAG1	jagged 1
mre-miR-200a-5p	AMPH	amphiphysin
mre-miR-200a-5p	SLAIN1	SLAIN motif family, member 1
mre-miR-200a-5p	ARFGEF1	ADP-ribosylation factor guanine nucleotide-exchange factor 1 (brefeldin A-inhibited)
mre-miR-200a-5p	EBF2	early B-cell factor 2
mre-miR-200a-5p	GABRA1	gamma-aminobutyric acid (GABA) A receptor, alpha 1
mre-miR-200a-5p	EPHA5	EPH receptor A5
mre-miR-200a-5p	ACBD3	acyl-CoA binding domain containing 3
mre-miR-200a-5p	HSPA12A	heat shock 70kDa protein 12A
mre-miR-200a-5p	SPRED2	sprouty-related, EVH1 domain containing 2
mre-miR-200a-5p	FOXO1	forkhead box O1
mre-miR-200a-5p	ALCAM	activated leukocyte cell adhesion molecule
mre-miR-200a-5p	UBE3C	ubiquitin protein ligase E3C
mre-novel87-3p	ELMOD1	ELMO/CED-12 domain containing 1
mre-novel87-3p	FAM19A2	family with sequence similarity 19 (chemokine (C-C motif)-like), member A2
mre-novel87-3p	CSRNP3	cysteine-serine-rich nuclear protein 3
mre-novel87-3p	FIGN	fidgetin
mre-novel87-3p	FRS2	fibroblast growth factor receptor substrate 2
mre-miR-200a-5p	DNAJC6	DnaJ (Hsp40) homolog, subfamily C, member 6
mre-miR-200a-5p	PCDH10	protocadherin 10
mre-miR-200a-5p	PPP4R2	protein phosphatase 4, regulatory subunit 2
mre-miR-200a-5p	EIF4E3	eukaryotic translation initiation factor 4E family member 3
mre-miR-200a-5p	NCAM2	neural cell adhesion molecule 2
mre-miR-200a-5p	UNC13C	unc-13 homolog C (C. elegans)
mre-miR-200a-5p	LNX2	ligand of numb-protein X 2
mre-miR-200a-5p	RBMS1	RNA binding motif, single stranded interacting protein 1
mre-miR-200a-5p	MRPS25	mitochondrial ribosomal protein S25
mre-miR-200a-5p	ZNF827	zinc finger protein 827
mre-miR-200a-5p	LPPR5	Lipid phosphate phosphatase-related protein type 5
mre-miR-200a-5p	ERG	v-ets avian erythroblastosis virus E26 oncogene homolog
mre-miR-200a-5p	RAB1A	RAB1A, member RAS oncogene family
mre-miR-200a-5p	UTRN	utrophin
mre-miR-200a-5p	C3orf58	chromosome 3 open reading frame 58
mre-miR-200a-5p	BAZ1B	bromodomain adjacent to zinc finger domain, 1B
mre-miR-200a-5p	LHFPL3	lipoma HMGIC fusion partner-like 3
mre-miR-200a-5p	FGF9	fibroblast growth factor 9
mre-miR-200a-5p	RBM24	RNA binding motif protein 24
mre-miR-200a-5p	SOX11	SRY (sex determining region Y)-box 11
mre-miR-200a-5p	RBPJ	recombination signal binding protein for immunoglobulin kappa J region
mre-miR-200a-5p	CREB1	cAMP responsive element binding protein 1
mre-miR-200a-5p	GPATCH2	G patch domain containing 2
mre-miR-200a-5p	DAB2IP	DAB2 interacting protein
mre-miR-200a-5p	EPHA4	EPH receptor A4
mre-novel113-5p	SH3GL2	SH3-domain GRB2-like 2
mre-novel113-5p	LRRFIP2	leucine rich repeat (in FLII) interacting protein 2
mre-novel113-5p	SLC30A4	solute carrier family 30 (zinc transporter), member 4
mre-novel113-5p	ADAMTS18	ADAM metallopeptidase with thrombospondin type 1 motif, 18
mre-miR-200a-5p	ETS2	v-ets avian erythroblastosis virus E26 oncogene homolog 2
mre-miR-200a-5p	RAB5B	RAB5B, member RAS oncogene family
mre-miR-200a-5p	CSMD3	CUB and Sushi multiple domains 3
mre-miR-200a-5p	OTUD4	OTU domain containing 4
mre-miR-200a-5p	RORA	RAR-related orphan receptor A
mre-miR-200a-5p	ATP6V1A	ATPase, H+ transporting, lysosomal 70kDa, V1 subunit A
mre-miR-200a-5p	AUTS2	autism susceptibility candidate 2
mre-miR-200a-5p	STRN	striatin, calmodulin binding protein
mre-miR-200a-5p	UTP15	UTP15, U3 small nucleolar ribonucleoprotein, homolog (S. cerevisiae)
mre-miR-200a-5p	PAX3	paired box 3
mre-miR-200a-5p	ALG9	ALG9, alpha-1,2-mannosyltransferase
mre-miR-200a-5p	ATXN7L1	ataxin 7-like 1
mre-miR-200a-5p	ITGA6	integrin, alpha 6
mre-miR-200a-5p	SRGAP3	SLIT-ROBO Rho GTPase activating protein 3
mre-miR-200a-5p	CNKSR3	CNKSR family member 3
mre-miR-200a-5p	CAND1	cullin-associated and neddylation-dissociated 1
mre-miR-200a-5p	CPPED1	calcineurin-like phosphoesterase domain containing 1
mre-miR-200a-5p	RORB	RAR-related orphan receptor B
mre-miR-200a-5p	ZBTB1	zinc finger and BTB domain containing 1
mre-miR-200a-5p	SLC2A12	solute carrier family 2 (facilitated glucose transporter), member 12
mre-novel115-5p	KIAA1549L	KIAA1549-like
mre-novel115-5p	FAM49B	family with sequence similarity 49, member B
mre-novel115-5p	PCDH20	protocadherin 20
mre-novel115-5p	TMEM201	transmembrane protein 201
mre-novel115-5p	FRMPD4	FERM and PDZ domain containing 4
mre-novel115-5p	PDE3B	phosphodiesterase 3B, cGMP-inhibited
mre-novel115-5p	HHIP	hedgehog interacting protein
mre-novel115-5p	PCDHA4	protocadherin alpha 4
mre-novel115-5p	GPR63	G protein-coupled receptor 63
mre-miR-200a-5p	NEK1	NIMA-related kinase 1
mre-miR-200a-5p	GABRB2	gamma-aminobutyric acid (GABA) A receptor, beta 2
mre-miR-200a-5p	CACNA1D	calcium channel, voltage-dependent, L type, alpha 1D subunit
mre-miR-200a-5p	FAM13C	family with sequence similarity 13, member C
mre-miR-200a-5p	ZFAND5	zinc finger, AN1-type domain 5
mre-miR-200a-5p	NHSL1	NHS-like 1
mre-miR-200a-5p	EYA1	eyes absent homolog 1 (Drosophila)
mre-miR-200a-5p	IKZF2	IKAROS family zinc finger 2 (Helios)
mre-miR-200a-5p	HNRNPR	heterogeneous nuclear ribonucleoprotein R
mre-miR-200a-5p	TCIRG1	T-cell, immune regulator 1, ATPase, H+ transporting, lysosomal V0 subunit A3
mre-miR-200a-5p	USP7	ubiquitin specific peptidase 7 (herpes virus-associated)
mre-miR-200a-5p	AP3M1	adaptor-related protein complex 3, mu 1 subunit
mre-miR-200a-5p	LRP1B	low density lipoprotein receptor-related protein 1B
mre-miR-200a-5p	FN1	fibronectin 1
mre-miR-200a-5p	IFRD1	interferon-related developmental regulator 1
mre-miR-200a-5p	CKAP4	cytoskeleton-associated protein 4
mre-miR-200a-5p	SOX6	SRY (sex determining region Y)-box 6
mre-miR-200a-5p	DUSP10	dual specificity phosphatase 10
mre-miR-200a-5p	PRPF38B	pre-mRNA processing factor 38B
mre-miR-200a-5p	BTG1	B-cell translocation gene 1, anti-proliferative
mre-miR-200a-5p	GPR85	G protein-coupled receptor 85
mre-miR-200a-5p	IWS1	IWS1 homolog (S. cerevisiae)
mre-miR-200a-5p	AIG1	androgen-induced 1
mre-miR-200a-5p	CHD7	chromodomain helicase DNA binding protein 7
mre-miR-200a-5p	RAB11A	RAB11A, member RAS oncogene family
mre-miR-200a-5p	MAP4K4	mitogen-activated protein kinase kinase kinase kinase 4
mre-miR-200a-5p	EFHC2	EF-hand domain (C-terminal) containing 2
mre-miR-200a-5p	IL1RAPL1	interleukin 1 receptor accessory protein-like 1
mre-miR-200a-5p	C1QTNF7	C1q and tumor necrosis factor related protein 7
mre-miR-200a-5p	EHF	ets homologous factor
mre-miR-200a-5p	PITPNM3	PITPNM family member 3
mre-miR-200a-5p	HCN1	hyperpolarization activated cyclic nucleotide-gated potassium channel 1
mre-miR-200a-5p	CNTNAP5	contactin associated protein-like 5
mre-miR-200a-5p	UBE2QL1	ubiquitin-conjugating enzyme E2Q family-like 1
mre-miR-200a-5p	KCNH1	potassium voltage-gated channel, subfamily H (eag-related), member 1
mre-miR-200a-5p	VGLL2	vestigial like 2 (Drosophila)
mre-miR-200a-5p	RBFOX1	RNA binding protein, fox-1 homolog (C. elegans) 1
mre-miR-200a-5p	AKAP6	A kinase (PRKA) anchor protein 6
mre-miR-200a-5p	ARID1A	AT rich interactive domain 1A (SWI-like)
mre-miR-200a-5p	THBS1	thrombospondin 1
mre-miR-200a-5p	CSMD1	CUB and Sushi multiple domains 1
mre-miR-200a-5p	CYR61	cysteine-rich, angiogenic inducer, 61
mre-miR-200a-5p	NDNF	neuron-derived neurotrophic factor
mre-miR-200a-5p	ELOVL4	ELOVL fatty acid elongase 4
mre-miR-200b-3p	PTHLH	parathyroid hormone-like hormone
mre-miR-200b-3p	SLIT2	slit homolog 2 (Drosophila)
mre-miR-200b-3p	MARCKS	myristoylated alanine-rich protein kinase C substrate
mre-miR-200b-3p	YWHAG	tyrosine 3-monooxygenase/tryptophan 5-monooxygenase activation protein, gamma polypeptide
mre-miR-200b-3p	SH3PXD2A	SH3 and PX domains 2A
mre-novel123-5p	SLC30A4	solute carrier family 30 (zinc transporter), member 4
mre-novel123-5p	NR5A2	nuclear receptor subfamily 5, group A, member 2
mre-novel123-5p	SGCE	sarcoglycan, epsilon
mre-novel123-5p	NOG	noggin
mre-miR-200b-3p	PTPN13	protein tyrosine phosphatase, non-receptor type 13 (APO-1/CD95 (Fas)-associated phosphatase)
mre-miR-200b-3p	PALM2	paralemmin 2
mre-miR-200b-3p	ERG	v-ets avian erythroblastosis virus E26 oncogene homolog
mre-miR-200b-3p	SLC6A1	solute carrier family 6 (neurotransmitter transporter), member 1
mre-miR-200b-3p	RAB21	RAB21, member RAS oncogene family
mre-miR-200b-3p	ERRFI1	ERBB receptor feedback inhibitor 1
mre-miR-200b-3p	NTF3	neurotrophin 3
mre-miR-200b-3p	FOXF1	forkhead box F1
mre-miR-200b-3p	PLCL1	phospholipase C-like 1
mre-miR-200b-3p	FAM118B	family with sequence similarity 118, member B
mre-miR-200b-3p	ZEB1	zinc finger E-box binding homeobox 1
mre-miR-200b-3p	PPP4R2	protein phosphatase 4, regulatory subunit 2
mre-miR-200b-3p	SLC6A15	solute carrier family 6 (neutral amino acid transporter), member 15
mre-miR-200b-3p	TSC22D2	TSC22 domain family, member 2
mre-novel171-5p	STX12	syntaxin 12
mre-novel171-5p	FBXO33	F-box protein 33
mre-novel171-5p	LRRTM3	leucine rich repeat transmembrane neuronal 3
mre-novel171-5p	RANBP9	RAN binding protein 9
mre-miR-200b-3p	GOLIM4	golgi integral membrane protein 4
mre-miR-200b-3p	OSR1	odd-skipped related 1 (Drosophila)
mre-miR-200b-3p	FAM49B	family with sequence similarity 49, member B
mre-miR-200b-3p	RAP1B	RAP1B, member of RAS oncogene family
mre-miR-200b-3p	WAPAL	wings apart-like homolog (Drosophila)
mre-miR-200b-3p	COL9A3	collagen, type IX, alpha 3
mre-miR-200b-3p	SHOX	short stature homeobox
mre-miR-200b-3p	RND3	Rho family GTPase 3
mre-miR-200b-3p	ARIH1	ariadne RBR E3 ubiquitin protein ligase 1
mre-miR-200b-3p	KLF4	Kruppel-like factor 4 (gut)
mre-miR-200b-3p	CSRNP3	cysteine-serine-rich nuclear protein 3
mre-miR-200b-3p	FSCN1	fascin homolog 1, actin-bundling protein (Strongylocentrotus purpuratus)
mre-miR-200b-3p	PTBP1	polypyrimidine tract binding protein 1
mre-miR-200b-3p	AMFR	autocrine motility factor receptor, E3 ubiquitin protein ligase
mre-miR-200b-3p	CDH20	cadherin 20, type 2
mre-miR-200b-3p	TBC1D22B	TBC1 domain family, member 22B
mre-miR-200b-3p	HS3ST1	heparan sulfate (glucosamine) 3-O-sulfotransferase 1
mre-miR-200b-3p	REV1	REV1, polymerase (DNA directed)
mre-miR-200b-3p	LRP1B	low density lipoprotein receptor-related protein 1B
mre-miR-200b-3p	TMEM189	transmembrane protein 189
mre-miR-200b-3p	LARP1B	La ribonucleoprotein domain family, member 1B
mre-miR-200b-3p	INHBA	inhibin, beta A
mre-miR-200b-3p	CERS6	ceramide synthase 6
mre-miR-200b-3p	PHF21A	PHD finger protein 21A
mre-miR-200b-3p	GATA2	GATA binding protein 2
mre-miR-200b-3p	ELAVL2	ELAV like neuron-specific RNA binding protein 2
mre-miR-200b-3p	SIX3	SIX homeobox 3
mre-novel231-3p	CBL	Cbl proto-oncogene, E3 ubiquitin protein ligase
mre-novel231-3p	ZBTB5	zinc finger and BTB domain containing 5
mre-miR-200b-3p	RSPO2	R-spondin 2
mre-miR-200b-3p	ASAP1	ArfGAP with SH3 domain, ankyrin repeat and PH domain 1
mre-miR-200b-3p	PHACTR3	phosphatase and actin regulator 3
mre-miR-200b-3p	FRMD4B	FERM domain containing 4B
mre-miR-200b-3p	MCC	mutated in colorectal cancers
mre-miR-200b-3p	NRG1	neuregulin 1
mre-miR-200b-3p	CTNND2	catenin (cadherin-associated protein), delta 2
mre-miR-200b-3p	INSIG1	insulin induced gene 1
mre-miR-200b-3p	DLC1	deleted in liver cancer 1
mre-miR-200b-3p	PIP4K2A	phosphatidylinositol-5-phosphate 4-kinase, type II, alpha
mre-miR-200b-3p	CCSER1	coiled-coil serine-rich protein 1
mre-miR-200b-3p	MYBL1	v-myb avian myeloblastosis viral oncogene homolog-like 1
mre-miR-200b-3p	TMEM33	transmembrane protein 33
mre-miR-200b-3p	REEP1	receptor accessory protein 1
mre-miR-200b-3p	MYT1	myelin transcription factor 1
mre-miR-200b-3p	PARD3B	par-3 family cell polarity regulator beta
mre-miR-200b-3p	MEX3A	mex-3 RNA binding family member A
mre-miR-200b-3p	CBX4	chromobox homolog 4
mre-miR-200b-3p	KRAS	Kirsten rat sarcoma viral oncogene homolog
mre-miR-200b-3p	SYT1	synaptotagmin I
mre-miR-200b-3p	CNOT4	CCR4-NOT transcription complex, subunit 4
mre-miR-200b-3p	CREB5	cAMP responsive element binding protein 5
mre-miR-200b-3p	GREM2	gremlin 2, DAN family BMP antagonist
mre-miR-200b-3p	KLF9	Kruppel-like factor 9
mre-miR-200b-3p	DACH1	dachshund homolog 1 (Drosophila)
mre-miR-200b-3p	NACC2	NACC family member 2, BEN and BTB (POZ) domain containing
mre-miR-200b-3p	AKAP2	A kinase (PRKA) anchor protein 2
mre-miR-200b-3p	PPP4R1	protein phosphatase 4, regulatory subunit 1
mre-miR-200b-3p	PRDM1	PR domain containing 1, with ZNF domain
mre-miR-200b-3p	ABAT	4-aminobutyrate aminotransferase
mre-miR-200b-3p	MAP2	microtubule-associated protein 2
mre-miR-200b-3p	FIGN	fidgetin
mre-miR-200b-3p	ADCY2	adenylate cyclase 2 (brain)
mre-miR-200b-3p	RBFOX1	RNA binding protein, fox-1 homolog (C. elegans) 1
mre-miR-200b-3p	SOX5	SRY (sex determining region Y)-box 5
mre-miR-200b-3p	FN1	fibronectin 1
mre-miR-200b-3p	NRXN1	neurexin 1
mre-miR-200b-3p	ACVR2B	activin A receptor, type IIB
mre-miR-200b-3p	EFNA5	ephrin-A5
mre-miR-200b-3p	WASF1	WAS protein family, member 1
mre-miR-200b-3p	RELN	reelin
mre-miR-200b-3p	TAOK3	TAO kinase 3
mre-miR-200b-3p	SLC4A4	solute carrier family 4 (sodium bicarbonate cotransporter), member 4
mre-miR-200b-3p	ACTR3	ARP3 actin-related protein 3 homolog (yeast)
mre-miR-200b-3p	IL6ST	interleukin 6 signal transducer (gp130, oncostatin M receptor)
mre-miR-200b-3p	EIF3J	eukaryotic translation initiation factor 3, subunit J
mre-miR-200b-3p	RUNX1T1	runt-related transcription factor 1; translocated to, 1 (cyclin D-related)
mre-miR-200b-3p	SLC38A4	solute carrier family 38, member 4
mre-miR-200b-3p	CREB1	cAMP responsive element binding protein 1
mre-miR-200b-3p	RDH10	retinol dehydrogenase 10 (all-trans)
mre-miR-200b-3p	RNF11	ring finger protein 11
mre-miR-200b-3p	FOXP1	forkhead box P1
mre-miR-200b-3p	AUTS2	autism susceptibility candidate 2
mre-miR-200b-3p	FAM126A	family with sequence similarity 126, member A
mre-miR-200b-3p	BICC1	bicaudal C homolog 1 (Drosophila)
mre-miR-200b-3p	MAP4K4	mitogen-activated protein kinase kinase kinase kinase 4
mre-miR-200b-3p	FAT3	FAT atypical cadherin 3
mre-miR-200b-3p	EIF4E	eukaryotic translation initiation factor 4E
mre-miR-200b-3p	RBM38	RNA binding motif protein 38
mre-miR-200b-3p	PCNX	pecanex homolog (Drosophila)
mre-miR-200b-3p	DTNA	dystrobrevin, alpha
mre-miR-200b-3p	RORB	RAR-related orphan receptor B
mre-miR-200b-3p	SOX6	SRY (sex determining region Y)-box 6
mre-miR-200b-3p	TRIM71	tripartite motif containing 71, E3 ubiquitin protein ligase
mre-miR-200b-3p	DGKH	diacylglycerol kinase, eta
mre-miR-200b-3p	BNC2	basonuclin 2
mre-miR-200b-3p	ZFHX4	zinc finger homeobox 4
mre-miR-200b-3p	MAP1B	microtubule-associated protein 1B
mre-miR-200b-3p	NUP153	nucleoporin 153kDa
mre-miR-200b-3p	DENND5A	DENN/MADD domain containing 5A
mre-miR-200b-3p	GAD2	glutamate decarboxylase 2 (pancreatic islets and brain, 65kDa)
mre-miR-200b-3p	RAB7A	RAB7A, member RAS oncogene family
mre-miR-200b-3p	SETD9	SET domain containing 9
mre-miR-200b-3p	UBE2I	ubiquitin-conjugating enzyme E2I
mre-miR-200b-3p	INPP4A	inositol polyphosphate-4-phosphatase, type I, 107kDa
mre-miR-200b-3p	SIN3A	SIN3 transcription regulator family member A
mre-miR-200b-3p	CITED2	Cbp/p300-interacting transactivator, with Glu/Asp-rich carboxy-terminal domain, 2
mre-miR-200b-3p	SIK2	salt-inducible kinase 2
mre-miR-200b-3p	CKAP4	cytoskeleton-associated protein 4
mre-miR-200b-3p	HSPH1	heat shock 105kDa/110kDa protein 1
mre-miR-200b-3p	LMO4	LIM domain only 4
mre-miR-200b-3p	DMD	dystrophin
mre-miR-200b-3p	ZFP36L2	ZFP36 ring finger protein-like 2
mre-miR-200b-3p	SNAP25	synaptosomal-associated protein, 25kDa
mre-miR-200b-3p	BAZ2B	bromodomain adjacent to zinc finger domain, 2B
mre-miR-200b-3p	FOSL2	FOS-like antigen 2
mre-miR-200b-3p	CACUL1	CDK2-associated, cullin domain 1
mre-miR-200b-3p	RILPL1	Rab interacting lysosomal protein-like 1
mre-miR-2188-5p	CCDC73	Coiled-coil domain-containing protein 73
mre-miR-30c-5p	RPS6KA2	ribosomal protein S6 kinase, 90kDa, polypeptide 2
mre-miR-30c-5p	LHX8	LIM homeobox 8
mre-miR-30c-5p	UBE2I	ubiquitin-conjugating enzyme E2I
mre-miR-30c-5p	LIN28B	lin-28 homolog B (C. elegans)
mre-miR-30c-5p	GALNT7	UDP-N-acetyl-alpha-D-galactosamine:polypeptide N-acetylgalactosaminyltransferase 7 (GalNAc-T7)
mre-miR-30c-5p	PDSS2	prenyl (decaprenyl) diphosphate synthase, subunit 2
mre-miR-30c-5p	ANO4	anoctamin 4
mre-miR-30c-5p	PIP4K2A	phosphatidylinositol-5-phosphate 4-kinase, type II, alpha
mre-miR-30c-5p	CHST1	carbohydrate (keratan sulfate Gal-6) sulfotransferase 1
mre-miR-30c-5p	PPP3CA	protein phosphatase 3, catalytic subunit, alpha isozyme
mre-miR-30c-5p	DLGAP1	discs, large (Drosophila) homolog-associated protein 1
mre-miR-30c-5p	PRDM1	PR domain containing 1, with ZNF domain
mre-miR-30c-5p	VIM	vimentin
mre-miR-30c-5p	RNF220	ring finger protein 220
mre-miR-30c-5p	SLC7A10	solute carrier family 7 (neutral amino acid transporter light chain, asc system), member 10
mre-novel248-3p	ST8SIA4	ST8 alpha-N-acetyl-neuraminide alpha-2,8-sialyltransferase 4
mre-novel248-3p	UBE2QL1	ubiquitin-conjugating enzyme E2Q family-like 1
mre-novel248-3p	TFDP1	transcription factor Dp-1
mre-novel248-3p	MAN1A2	mannosidase, alpha, class 1A, member 2
mre-novel248-3p	DGKD	diacylglycerol kinase, delta 130kDa
mre-novel248-3p	SCN2A	sodium channel, voltage-gated, type II, alpha subunit
mre-novel248-3p	FRZB	frizzled-related protein
mre-miR-30c-5p	ARL15	ADP-ribosylation factor-like 15
mre-miR-30c-5p	STAC	SH3 and cysteine rich domain
mre-miR-30c-5p	NDEL1	nudE neurodevelopment protein 1-like 1
mre-miR-30c-5p	CCDC178	coiled-coil domain containing 178
mre-miR-30c-5p	CBX3	chromobox homolog 3
mre-miR-30c-5p	SP4	Sp4 transcription factor
mre-miR-30c-5p	SOCS3	suppressor of cytokine signaling 3
mre-miR-30c-5p	ACVR1	activin A receptor, type I
mre-miR-30c-5p	RAP1B	RAP1B, member of RAS oncogene family
mre-miR-30c-5p	REEP1	receptor accessory protein 1
mre-miR-30c-5p	PTPN13	protein tyrosine phosphatase, non-receptor type 13 (APO-1/CD95 (Fas)-associated phosphatase)
mre-miR-30c-5p	GABRA1	gamma-aminobutyric acid (GABA) A receptor, alpha 1
mre-miR-30c-5p	SLC30A4	solute carrier family 30 (zinc transporter), member 4
mre-miR-30c-5p	FAM13C	family with sequence similarity 13, member C
mre-miR-30c-5p	GALNT1	UDP-N-acetyl-alpha-D-galactosamine:polypeptide N-acetylgalactosaminyltransferase 1 (GalNAc-T1)
mre-miR-30c-5p	DNAJC13	DnaJ (Hsp40) homolog, subfamily C, member 13
mre-miR-30c-5p	CDH20	cadherin 20, type 2
mre-miR-30c-5p	LSM14B	LSM14B, SCD6 homolog B (S. cerevisiae)
mre-miR-30c-5p	SH3PXD2A	SH3 and PX domains 2A
mre-miR-30c-5p	NR5A2	nuclear receptor subfamily 5, group A, member 2
mre-miR-30c-5p	CBLB	Cbl proto-oncogene B, E3 ubiquitin protein ligase
mre-miR-30c-5p	NDNF	neuron-derived neurotrophic factor
mre-miR-30c-5p	CCNJL	cyclin J-like
mre-miR-30c-5p	EVX2	even-skipped homeobox 2
mre-miR-30c-5p	SOCS6	suppressor of cytokine signaling 6
mre-miR-30c-5p	RABGAP1L	RAB GTPase activating protein 1-like
mre-miR-30c-5p	TLL2	tolloid-like 2
mre-miR-30c-5p	RAB7A	RAB7A, member RAS oncogene family
mre-miR-30c-5p	TTLL7	tubulin tyrosine ligase-like family, member 7
mre-miR-30c-5p	UBE3C	ubiquitin protein ligase E3C
mre-miR-30c-5p	GRHL1	grainyhead-like 1 (Drosophila)
mre-miR-30c-5p	ANKRD26	ankyrin repeat domain 26
mre-miR-30c-5p	LARP1B	La ribonucleoprotein domain family, member 1B
mre-miR-30c-5p	PAX3	paired box 3
mre-miR-30c-5p	RORA	RAR-related orphan receptor A
mre-miR-30c-5p	FIGN	fidgetin
mre-miR-30c-5p	VAPA	VAMP (vesicle-associated membrane protein)-associated protein A, 33kDa
mre-miR-30c-5p	LRCH2	leucine-rich repeats and calponin homology (CH) domain containing 2
mre-miR-30c-5p	NTNG1	netrin G1
mre-miR-30c-5p	PDSS1	prenyl (decaprenyl) diphosphate synthase, subunit 1
mre-miR-30c-5p	ATP2B2	ATPase, Ca++ transporting, plasma membrane 2
mre-miR-30c-5p	GABRA5	gamma-aminobutyric acid (GABA) A receptor, alpha 5
mre-miR-30c-5p	PTPRK	protein tyrosine phosphatase, receptor type, K
mre-miR-30c-5p	PEX26	peroxisomal biogenesis factor 26
mre-miR-30c-5p	CHD9	chromodomain helicase DNA binding protein 9
mre-miR-30c-5p	CHD7	chromodomain helicase DNA binding protein 7
mre-miR-30c-5p	TMEM55A	transmembrane protein 55A
mre-miR-30c-5p	ITGB3	integrin, beta 3 (platelet glycoprotein IIIa, antigen CD61)
mre-miR-30c-5p	ELAVL2	ELAV like neuron-specific RNA binding protein 2
mre-miR-30c-5p	TDG	thymine-DNA glycosylase
mre-miR-30c-5p	RASGEF1B	RasGEF domain family, member 1B
mre-miR-30c-5p	PCDH10	protocadherin 10
mre-miR-30c-5p	CACNA1D	calcium channel, voltage-dependent, L type, alpha 1D subunit
mre-miR-30c-5p	SMAD2	SMAD family member 2
mre-miR-30c-5p	GJA1	gap junction protein, alpha 1, 43kDa
mre-miR-30c-5p	ACTN1	actinin, alpha 1
mre-miR-30c-5p	FOXA1	forkhead box A1
mre-novel287-3p	DTNA	dystrobrevin, alpha
mre-novel287-3p	KIF16B	kinesin family member 16B
mre-novel287-3p	NEGR1	neuronal growth regulator 1
mre-novel287-3p	CCNY	cyclin Y
mre-novel287-3p	SGK3	serum/glucocorticoid regulated kinase family, member 3
mre-miR-30c-5p	UGT8	UDP glycosyltransferase 8
mre-miR-30c-5p	ADAM22	ADAM metallopeptidase domain 22
mre-miR-30c-5p	RANBP9	RAN binding protein 9
mre-miR-30c-5p	PLXNA2	plexin A2
mre-miR-30c-5p	FAM46A	family with sequence similarity 46, member A
mre-miR-30c-5p	PIEZO2	piezo-type mechanosensitive ion channel component 2
mre-miR-30c-5p	WDR1	WD repeat domain 1
mre-miR-30c-5p	SNX18	sorting nexin 18
mre-miR-30c-5p	ADAM10	ADAM metallopeptidase domain 10
mre-miR-30c-5p	PLAG1	pleiomorphic adenoma gene 1
mre-miR-30c-5p	ERRFI1	ERBB receptor feedback inhibitor 1
mre-miR-30c-5p	UBN1	ubinuclein 1
mre-miR-30c-5p	ATP2B1	ATPase, Ca++ transporting, plasma membrane 1
mre-miR-30c-5p	ARID3A	AT rich interactive domain 3A (BRIGHT-like)
mre-miR-30c-5p	FAM155A	family with sequence similarity 155, member A
mre-miR-30c-5p	TTBK1	tau tubulin kinase 1
mre-miR-30c-5p	PCDH20	protocadherin 20
mre-miR-30c-5p	YWHAG	tyrosine 3-monooxygenase/tryptophan 5-monooxygenase activation protein, gamma polypeptide
mre-miR-30c-5p	USP2	ubiquitin specific peptidase 2
mre-miR-30c-5p	RBFOX1	RNA binding protein, fox-1 homolog (C. elegans) 1
mre-miR-30c-5p	CALD1	caldesmon 1
mre-miR-30c-5p	BAZ1A	bromodomain adjacent to zinc finger domain, 1A
mre-miR-30c-5p	DGKH	diacylglycerol kinase, eta
mre-novel378-3p	INHBA	inhibin, beta A
mre-novel378-3p	RNF165	ring finger protein 165
mre-novel378-3p	PALM2	paralemmin 2
mre-novel378-3p	PPP2R5E	protein phosphatase 2, regulatory subunit B', epsilon isoform
mre-miR-30c-5p	TRRAP	transformation/transcription domain-associated protein
mre-miR-30c-5p	ABAT	4-aminobutyrate aminotransferase
mre-miR-30c-5p	EBF2	early B-cell factor 2
mre-miR-30c-5p	DAB1	Dab, reelin signal transducer, homolog 1 (Drosophila)
mre-miR-30c-5p	TNKS	tankyrase, TRF1-interacting ankyrin-related ADP-ribose polymerase
mre-miR-30c-5p	UNC5C	unc-5 homolog C (C. elegans)
mre-miR-30c-5p	GDI2	GDP dissociation inhibitor 2
mre-miR-30c-5p	HDAC9	histone deacetylase 9
mre-miR-30c-5p	AP3M1	adaptor-related protein complex 3, mu 1 subunit
mre-miR-30c-5p	UNC5D	unc-5 homolog D (C. elegans)
mre-miR-30c-5p	ADRB1	adrenoceptor beta 1
mre-miR-30c-5p	COL9A3	collagen, type IX, alpha 3
mre-miR-30c-5p	DGKB	diacylglycerol kinase, beta 90kDa
mre-miR-30c-5p	ZFP36L2	ZFP36 ring finger protein-like 2
mre-miR-30c-5p	SETD7	SET domain containing (lysine methyltransferase) 7
mre-miR-30c-5p	NACC2	NACC family member 2, BEN and BTB (POZ) domain containing
mre-miR-30c-5p	CDH13	cadherin 13
mre-miR-30c-5p	ARID1A	AT rich interactive domain 1A (SWI-like)
mre-miR-30c-5p	AMER1	APC membrane recruitment protein 1
mre-miR-30c-5p	CEP85L	centrosomal protein 85kDa-like
mre-miR-30c-5p	RFX3	regulatory factor X, 3 (influences HLA class II expression)
mre-miR-30c-5p	OTUD6B	OTU domain containing 6B
mre-miR-30c-5p	FAM81A	family with sequence similarity 81, member A
mre-miR-30c-5p	EML1	echinoderm microtubule associated protein like 1
mre-miR-30c-5p	KRAS	Kirsten rat sarcoma viral oncogene homolog
mre-miR-30c-5p	UBE2O	ubiquitin-conjugating enzyme E2O
mre-miR-30c-5p	SALL4	sal-like 4 (Drosophila)
mre-miR-30c-5p	LPHN3	latrophilin 3
mre-miR-30c-5p	LONRF3	LON peptidase N-terminal domain and ring finger 3
mre-miR-30c-5p	DMD	dystrophin
mre-miR-30c-5p	ELFN2	extracellular leucine-rich repeat and fibronectin type III domain containing 2
mre-miR-30c-5p	ADAMTS5	ADAM metallopeptidase with thrombospondin type 1 motif, 5
mre-miR-30c-5p	RASD1	RAS, dexamethasone-induced 1
mre-miR-30c-5p	ITPK1	inositol-tetrakisphosphate 1-kinase
mre-miR-30c-5p	HIC2	hypermethylated in cancer 2
mre-miR-30c-5p	VSTM4	V-set and transmembrane domain containing 4
mre-miR-30c-5p	FRMD4A	FERM domain containing 4A
mre-miR-30c-5p	JDP2	Jun dimerization protein 2
mre-miR-30c-5p	CEP350	centrosomal protein 350kDa
mre-miR-30c-5p	MSI2	musashi RNA-binding protein 2
mre-miR-30c-5p	MARK3	MAP/microtubule affinity-regulating kinase 3
mre-miR-30c-5p	GCLC	glutamate-cysteine ligase, catalytic subunit
mre-miR-30c-5p	POLR3E	polymerase (RNA) III (DNA directed) polypeptide E (80kD)
mre-miR-30c-5p	LRRC8D	leucine rich repeat containing 8 family, member D
mre-miR-30c-5p	CAND1	cullin-associated and neddylation-dissociated 1
mre-miR-30c-5p	ZBTB10	zinc finger and BTB domain containing 10
mre-miR-30c-5p	GIGYF2	GRB10 interacting GYF protein 2
mre-miR-30c-5p	SETD9	SET domain containing 9
mre-miR-30c-5p	SLAIN2	SLAIN motif family, member 2
mre-miR-30c-5p	KLHL28	kelch-like family member 28
mre-miR-30c-5p	MAP4K4	mitogen-activated protein kinase kinase kinase kinase 4
mre-miR-30c-5p	ACTC1	actin, alpha, cardiac muscle 1
mre-miR-30c-5p	YTHDF2	YTH domain family, member 2
mre-miR-30c-5p	MARCKS	myristoylated alanine-rich protein kinase C substrate
mre-miR-30c-5p	RAPGEF4	Rap guanine nucleotide exchange factor (GEF) 4
mre-miR-30c-5p	ERG	v-ets avian erythroblastosis virus E26 oncogene homolog
mre-miR-30c-5p	ZFAND5	zinc finger, AN1-type domain 5
mre-miR-30c-5p	LARGE	like-glycosyltransferase
mre-miR-30c-5p	NSUN3	NOP2/Sun domain family, member 3
mre-miR-30c-5p	GRK5	G protein-coupled receptor kinase 5
mre-miR-30c-5p	USP15	ubiquitin specific peptidase 15
mre-miR-30c-5p	REV1	REV1, polymerase (DNA directed)
mre-miR-30c-5p	BNC2	basonuclin 2
mre-miR-30c-5p	IER5	immediate early response 5
mre-miR-30c-5p	HCN1	hyperpolarization activated cyclic nucleotide-gated potassium channel 1
mre-miR-30c-5p	BAZ2B	bromodomain adjacent to zinc finger domain, 2B
mre-miR-30c-5p	UBE2J1	ubiquitin-conjugating enzyme E2, J1
mre-miR-30c-5p	KCTD7	potassium channel tetramerization domain containing 7
mre-miR-30c-5p	FOSL2	FOS-like antigen 2
mre-miR-30c-5p	SOX13	SRY (sex determining region Y)-box 13
mre-miR-34a-5p	MPP5	MAGUK p55 subfamily member 5
mre-miR-34a-5p	MAD2L1	Mitotic spindle assembly checkpoint protein MAD2A
mre-miR-34a-5p	Syt7	Synaptotagmin-7
mre-miR-34a-5p	SYT1	synaptotagmin I
mre-miR-34a-5p	TPD52	tumor protein D52
mre-miR-34a-5p	LEF1	lymphoid enhancer-binding factor 1
mre-miR-34a-5p	RAB21	RAB21, member RAS oncogene family
mre-miR-34a-5p	CERS6	ceramide synthase 6
mre-miR-34a-5p	PLAG1	pleiomorphic adenoma gene 1
mre-miR-34a-5p	SHOX	short stature homeobox
mre-miR-34a-5p	E2F5	E2F transcription factor 5, p130-binding
mre-miR-34a-5p	BMP3	bone morphogenetic protein 3
mre-miR-34a-5p	GMFB	glia maturation factor, beta
mre-miR-34a-5p	RAPGEF4	Rap guanine nucleotide exchange factor (GEF) 4
mre-miR-34a-5p	NETO1	neuropilin (NRP) and tolloid (TLL)-like 1
mre-miR-34a-5p	GALNT7	UDP-N-acetyl-alpha-D-galactosamine:polypeptide N-acetylgalactosaminyltransferase 7 (GalNAc-T7)
mre-miR-34a-5p	ACBD3	acyl-CoA binding domain containing 3
mre-miR-34a-5p	FOXN3	forkhead box N3
mre-miR-34a-5p	IGF2BP3	insulin-like growth factor 2 mRNA binding protein 3
mre-miR-34a-5p	FOXP1	forkhead box P1
mre-miR-34a-5p	RRAS2	related RAS viral (r-ras) oncogene homolog 2
mre-miR-34a-5p	APP	amyloid beta (A4) precursor protein
mre-miR-34a-5p	WASF1	WAS protein family, member 1
mre-miR-34a-5p	FAT4	FAT atypical cadherin 4
mre-miR-34a-5p	SURF4	surfeit 4
mre-miR-34a-5p	SIX3	SIX homeobox 3
mre-miR-34a-5p	BNC2	basonuclin 2
mre-miR-34a-5p	YWHAG	tyrosine 3-monooxygenase/tryptophan 5-monooxygenase activation protein, gamma polypeptide
mre-miR-34a-5p	ACSL1	acyl-CoA synthetase long-chain family member 1
mre-miR-34a-5p	FRMD4A	FERM domain containing 4A
mre-miR-34a-5p	MLLT1	myeloid/lymphoid or mixed-lineage leukemia (trithorax homolog, Drosophila); translocated to, 1
mre-miR-34a-5p	CSMD1	CUB and Sushi multiple domains 1
mre-miR-34a-5p	MPST	mercaptopyruvate sulfurtransferase
mre-miR-34a-5p	POU2F1	POU class 2 homeobox 1
mre-miR-34a-5p	PDE4B	phosphodiesterase 4B, cAMP-specific
mre-miR-34a-5p	PRPF38B	pre-mRNA processing factor 38B
mre-miR-34a-5p	INHBB	inhibin, beta B
mre-miR-34a-5p	SCN1A	sodium channel, voltage-gated, type I, alpha subunit
mre-miR-34a-5p	ADAM10	ADAM metallopeptidase domain 10
mre-miR-34a-5p	MCTP1	multiple C2 domains, transmembrane 1
mre-miR-34a-5p	RFX3	regulatory factor X, 3 (influences HLA class II expression)
mre-miR-34a-5p	PDSS1	prenyl (decaprenyl) diphosphate synthase, subunit 1
mre-miR-34a-5p	RORA	RAR-related orphan receptor A
mre-miR-34a-5p	UNC13C	unc-13 homolog C (C. elegans)
mre-miR-34a-5p	SEC16A	SEC16 homolog A (S. cerevisiae)
mre-miR-34a-5p	ATXN7L1	ataxin 7-like 1
mre-miR-34a-5p	ZFHX4	zinc finger homeobox 4
mre-miR-34a-5p	SLC12A2	solute carrier family 12 (sodium/potassium/chloride transporter), member 2
mre-miR-34a-5p	ADCY5	adenylate cyclase 5
mre-miR-34a-5p	RELN	reelin
mre-miR-34a-5p	ADAM22	ADAM metallopeptidase domain 22
mre-miR-34a-5p	MAP4K4	mitogen-activated protein kinase kinase kinase kinase 4
mre-miR-34a-5p	FAT3	FAT atypical cadherin 3
mre-miR-34a-5p	CTNND2	catenin (cadherin-associated protein), delta 2
mre-miR-34a-5p	COL12A1	collagen, type XII, alpha 1
mre-miR-34a-5p	WDR91	WD repeat domain 91
mre-miR-34a-5p	TMEM55A	transmembrane protein 55A
mre-miR-34a-5p	POU3F3	POU class 3 homeobox 3
mre-miR-34a-5p	TCF12	transcription factor 12
mre-miR-34a-5p	JAG1	jagged 1
mre-miR-34a-5p	SVOP	SV2 related protein homolog (rat)
mre-miR-34a-5p	SNAP25	synaptosomal-associated protein, 25kDa
mre-novel107-3p	NPRL3	Nitrogen permease regulator 3-like protein
mre-novel107-3p	Zfp36	Tristetraprolin
mre-novel107-3p	SMG5	Protein SMG5
mre-novel107-3p	COL4A5	Collagen alpha-5(IV) chain
mre-novel107-3p	Larp4b	La-related protein 4B
mre-novel107-3p	GPC5	Glypican-5
mre-novel107-3p	ACTB	Actin, cytoplasmic 1
mre-novel152-5p	NUTF2	nuclear transport factor 2
mre-novel152-5p	CLDN6	claudin 6
mre-novel152-5p	EBF2	early B-cell factor 2
mre-novel152-5p	RASSF2	Ras association (RalGDS/AF-6) domain family member 2
mre-novel152-5p	RFX3	regulatory factor X, 3 (influences HLA class II expression)
mre-novel152-5p	ATF1	activating transcription factor 1
mre-novel152-5p	GREM1	gremlin 1, DAN family BMP antagonist
mre-novel152-5p	ZNF544	zinc finger protein 544
mre-novel152-5p	CSNK1G2	casein kinase 1, gamma 2
mre-novel152-5p	SNX12	sorting nexin 12
mre-novel152-5p	OLFM2	olfactomedin 2
mre-novel152-5p	DYNLL1	dynein, light chain, LC8-type 1
mre-novel152-5p	KRAS	Kirsten rat sarcoma viral oncogene homolog
mre-novel152-5p	TFRC	transferrin receptor
mre-novel152-5p	CGA	glycoprotein hormones, alpha polypeptide
mre-novel152-5p	LFNG	LFNG O-fucosylpeptide 3-beta-N-acetylglucosaminyltransferase
mre-novel152-5p	FAM83B	family with sequence similarity 83, member B
mre-novel152-5p	GRK7	G protein-coupled receptor kinase 7
mre-novel152-5p	ERRFI1	ERBB receptor feedback inhibitor 1
mre-novel152-5p	TCF7L2	transcription factor 7-like 2 (T-cell specific, HMG-box)
mre-novel152-5p	COTL1	coactosin-like 1 (Dictyostelium)
mre-novel152-5p	LPP	LIM domain containing preferred translocation partner in lipoma
mre-novel152-5p	PGAP3	post-GPI attachment to proteins 3
mre-novel152-5p	CCDC43	coiled-coil domain containing 43
mre-novel152-5p	SEMA6A	sema domain, transmembrane domain (TM), and cytoplasmic domain, (semaphorin) 6A
mre-novel152-5p	SSU72	SSU72 RNA polymerase II CTD phosphatase homolog (S. cerevisiae)
mre-novel152-5p	NRG1	neuregulin 1
mre-novel152-5p	SETD7	SET domain containing (lysine methyltransferase) 7
mre-novel152-5p	NCK2	NCK adaptor protein 2
mre-novel152-5p	GCH1	GTP cyclohydrolase 1
mre-novel152-5p	OSTC	oligosaccharyltransferase complex subunit (non-catalytic)
mre-novel152-5p	CNOT8	CCR4-NOT transcription complex, subunit 8
mre-novel152-5p	RABGAP1L	RAB GTPase activating protein 1-like
mre-novel152-5p	WDFY1	WD repeat and FYVE domain containing 1
mre-novel152-5p	GPR137C	G protein-coupled receptor 137C
mre-novel152-5p	KIF3C	kinesin family member 3C
mre-novel152-5p	GABRA1	gamma-aminobutyric acid (GABA) A receptor, alpha 1
mre-novel152-5p	FGFR4	fibroblast growth factor receptor 4
mre-novel152-5p	LPPR5	Lipid phosphate phosphatase-related protein type 5
mre-novel152-5p	ATP13A2	ATPase type 13A2
mre-novel152-5p	TMEM184B	transmembrane protein 184B
mre-novel152-5p	ARL15	ADP-ribosylation factor-like 15
mre-novel152-5p	YWHAH	tyrosine 3-monooxygenase/tryptophan 5-monooxygenase activation protein, eta polypeptide
mre-novel152-5p	NRXN1	neurexin 1
mre-novel152-5p	SMAD1	SMAD family member 1
mre-novel152-5p	SLC4A4	solute carrier family 4 (sodium bicarbonate cotransporter), member 4
mre-novel152-5p	PTCHD2	patched domain containing 2
mre-novel152-5p	BEND6	BEN domain containing 6
mre-novel152-5p	PPP3CA	protein phosphatase 3, catalytic subunit, alpha isozyme
mre-novel152-5p	TM6SF1	transmembrane 6 superfamily member 1
mre-novel152-5p	LINGO1	leucine rich repeat and Ig domain containing 1
mre-novel152-5p	AMPH	amphiphysin
mre-novel152-5p	OSTM1	osteopetrosis associated transmembrane protein 1
mre-novel152-5p	FAM57B	family with sequence similarity 57, member B
mre-novel152-5p	MSLN	mesothelin
mre-novel152-5p	ADORA1	adenosine A1 receptor
mre-novel152-5p	TMEM178B	transmembrane protein 178B
mre-novel152-5p	UBE2R2	ubiquitin-conjugating enzyme E2R 2
mre-novel152-5p	RANBP9	RAN binding protein 9
mre-novel152-5p	CSMD3	CUB and Sushi multiple domains 3
mre-novel152-5p	IKZF2	IKAROS family zinc finger 2 (Helios)
mre-novel152-5p	TRIM2	tripartite motif containing 2
mre-novel152-5p	NEGR1	neuronal growth regulator 1
mre-novel152-5p	SUDS3	suppressor of defective silencing 3 homolog (S. cerevisiae)
mre-novel152-5p	CYR61	cysteine-rich, angiogenic inducer, 61
mre-novel152-5p	DDI2	DNA-damage inducible 1 homolog 2 (S. cerevisiae)
mre-novel152-5p	FAM46A	family with sequence similarity 46, member A
mre-novel152-5p	GAPVD1	GTPase activating protein and VPS9 domains 1
mre-novel152-5p	FGF9	fibroblast growth factor 9
mre-novel152-5p	SHANK3	SH3 and multiple ankyrin repeat domains 3
mre-novel152-5p	ERBB4	v-erb-b2 avian erythroblastic leukemia viral oncogene homolog 4
mre-novel152-5p	MAN1A2	mannosidase, alpha, class 1A, member 2
mre-novel152-5p	TCFL5	transcription factor-like 5 (basic helix-loop-helix)
mre-novel152-5p	TTBK2	tau tubulin kinase 2
mre-novel152-5p	ZNF618	zinc finger protein 618
mre-novel152-5p	FMN2	formin 2
mre-novel152-5p	TP53INP2	tumor protein p53 inducible nuclear protein 2
mre-novel152-5p	RAB11FIP5	RAB11 family interacting protein 5 (class I)
mre-novel152-5p	LNX2	ligand of numb-protein X 2
mre-novel152-5p	SNX30	sorting nexin family member 30
mre-novel152-5p	EIF4E3	eukaryotic translation initiation factor 4E family member 3
mre-novel152-5p	CBL	Cbl proto-oncogene, E3 ubiquitin protein ligase
mre-novel152-5p	MAFK	v-maf avian musculoaponeurotic fibrosarcoma oncogene homolog K
mre-novel152-5p	GMFB	glia maturation factor, beta
mre-novel152-5p	NETO2	neuropilin (NRP) and tolloid (TLL)-like 2
mre-novel152-5p	GJA1	gap junction protein, alpha 1, 43kDa
mre-novel152-5p	CREB3L2	cAMP responsive element binding protein 3-like 2
mre-novel152-5p	FAM120A	family with sequence similarity 120A
mre-novel152-5p	PAX2	paired box 2
mre-novel152-5p	RUNX1T1	runt-related transcription factor 1; translocated to, 1 (cyclin D-related)
mre-novel152-5p	GFRA1	GDNF family receptor alpha 1
mre-novel152-5p	CREB1	cAMP responsive element binding protein 1
mre-novel152-5p	RND3	Rho family GTPase 3
mre-novel152-5p	PLP1	proteolipid protein 1
mre-novel152-5p	KLF5	Kruppel-like factor 5 (intestinal)
mre-novel152-5p	MTMR12	myotubularin related protein 12
mre-novel152-5p	SPSB1	splA/ryanodine receptor domain and SOCS box containing 1
mre-novel152-5p	SASH1	SAM and SH3 domain containing 1
mre-novel152-5p	LIN28B	lin-28 homolog B (C. elegans)
mre-novel152-5p	BLMH	bleomycin hydrolase
mre-novel152-5p	PLCE1	phospholipase C, epsilon 1
mre-novel152-5p	KIAA2022	KIAA2022
mre-novel152-5p	KLHL28	kelch-like family member 28
mre-novel152-5p	SPRED2	sprouty-related, EVH1 domain containing 2
mre-novel152-5p	IGF2BP2	insulin-like growth factor 2 mRNA binding protein 2
mre-novel152-5p	UNC5C	unc-5 homolog C (C. elegans)
mre-novel152-5p	CEP85L	centrosomal protein 85kDa-like
mre-novel152-5p	TMEM57	transmembrane protein 57
mre-novel152-5p	PER2	period circadian clock 2
mre-novel152-5p	OSBPL3	oxysterol binding protein-like 3
mre-novel152-5p	IGF2BP3	insulin-like growth factor 2 mRNA binding protein 3
mre-novel152-5p	NCAM2	neural cell adhesion molecule 2
mre-novel152-5p	RFX4	regulatory factor X, 4 (influences HLA class II expression)
mre-novel152-5p	ENC1	ectodermal-neural cortex 1 (with BTB domain)
mre-novel152-5p	FAM154A	family with sequence similarity 154, member A
mre-novel152-5p	CCM2	cerebral cavernous malformation 2
mre-novel152-5p	EVX2	even-skipped homeobox 2
mre-novel152-5p	AAK1	AP2 associated kinase 1
mre-novel152-5p	EYA1	eyes absent homolog 1 (Drosophila)
mre-novel152-5p	BCAR1	breast cancer anti-estrogen resistance 1
mre-novel152-5p	UNC5D	unc-5 homolog D (C. elegans)
mre-novel152-5p	SLC6A15	solute carrier family 6 (neutral amino acid transporter), member 15
mre-novel152-5p	SHCBP1	SHC SH2-domain binding protein 1
mre-novel152-5p	SLC25A46	solute carrier family 25, member 46
mre-novel152-5p	DLAT	dihydrolipoamide S-acetyltransferase
mre-novel152-5p	RELN	reelin
mre-novel152-5p	SALL4	sal-like 4 (Drosophila)
mre-novel152-5p	UTRN	utrophin
mre-novel152-5p	IGF2BP1	insulin-like growth factor 2 mRNA binding protein 1
mre-novel152-5p	MRPS25	mitochondrial ribosomal protein S25
mre-novel152-5p	LIMK2	LIM domain kinase 2
mre-novel152-5p	ANKRD12	ankyrin repeat domain 12
mre-novel152-5p	CDK14	cyclin-dependent kinase 14
mre-novel152-5p	LARGE	like-glycosyltransferase
mre-novel152-5p	FOXP1	forkhead box P1
mre-novel152-5p	NACC2	NACC family member 2, BEN and BTB (POZ) domain containing
mre-novel152-5p	CACNA1G	calcium channel, voltage-dependent, T type, alpha 1G subunit
mre-novel152-5p	RBBP4	retinoblastoma binding protein 4
mre-novel152-5p	CIR1	corepressor interacting with RBPJ, 1
mre-novel152-5p	CLCN7	chloride channel, voltage-sensitive 7
mre-novel152-5p	DAB2IP	DAB2 interacting protein
mre-novel152-5p	PCNX	pecanex homolog (Drosophila)
mre-novel152-5p	MINA	MYC induced nuclear antigen
mre-novel152-5p	STK10	serine/threonine kinase 10
mre-novel152-5p	SLC38A4	solute carrier family 38, member 4
mre-novel152-5p	SOCS6	suppressor of cytokine signaling 6
mre-novel152-5p	KLHL13	kelch-like family member 13
mre-novel152-5p	POU2F1	POU class 2 homeobox 1
mre-novel152-5p	ACO2	aconitase 2, mitochondrial
mre-novel152-5p	ZNF135	zinc finger protein 135
mre-novel152-5p	SPOCK3	sparc/osteonectin, cwcv and kazal-like domains proteoglycan (testican) 3
mre-novel152-5p	SOX5	SRY (sex determining region Y)-box 5
mre-novel152-5p	CCSER1	coiled-coil serine-rich protein 1
mre-novel152-5p	NTRK3	neurotrophic tyrosine kinase, receptor, type 3
mre-novel152-5p	NPR3	natriuretic peptide receptor C/guanylate cyclase C (atrionatriuretic peptide receptor C)
mre-novel152-5p	TGFBRAP1	transforming growth factor, beta receptor associated protein 1
mre-novel152-5p	ARID1A	AT rich interactive domain 1A (SWI-like)
mre-novel152-5p	RORB	RAR-related orphan receptor B
mre-novel152-5p	MSI2	musashi RNA-binding protein 2
mre-novel152-5p	VAPA	VAMP (vesicle-associated membrane protein)-associated protein A, 33kDa
mre-novel152-5p	SHANK2	SH3 and multiple ankyrin repeat domains 2
mre-novel152-5p	RNF14	ring finger protein 14
mre-novel152-5p	ZBTB1	zinc finger and BTB domain containing 1
mre-novel152-5p	RC3H1	ring finger and CCCH-type domains 1
mre-novel152-5p	NCKAP5	NCK-associated protein 5
mre-novel152-5p	SLC6A5	solute carrier family 6 (neurotransmitter transporter), member 5
mre-novel152-5p	TOMM70A	translocase of outer mitochondrial membrane 70 homolog A (S. cerevisiae)
mre-novel152-5p	AK5	adenylate kinase 5
mre-novel152-5p	AMD1	adenosylmethionine decarboxylase 1
mre-novel152-5p	PPP2R5E	protein phosphatase 2, regulatory subunit B', epsilon isoform
mre-novel152-5p	MAP1B	microtubule-associated protein 1B
mre-novel152-5p	MRAS	muscle RAS oncogene homolog
mre-novel152-5p	ARIH1	ariadne RBR E3 ubiquitin protein ligase 1
mre-novel152-5p	PPFIBP2	PTPRF interacting protein, binding protein 2 (liprin beta 2)
mre-novel152-5p	HABP2	hyaluronan binding protein 2
mre-novel152-5p	RNF152	ring finger protein 152
mre-novel152-5p	POLR3E	polymerase (RNA) III (DNA directed) polypeptide E (80kD)
mre-novel152-5p	AP5S1	adaptor-related protein complex 5, sigma 1 subunit
mre-novel152-5p	GPR85	G protein-coupled receptor 85
mre-novel152-5p	TMEM11	transmembrane protein 11
mre-novel152-5p	ICA1	islet cell autoantigen 1, 69kDa
mre-novel152-5p	ADAMTS19	ADAM metallopeptidase with thrombospondin type 1 motif, 19
mre-novel152-5p	SOX6	SRY (sex determining region Y)-box 6
mre-novel152-5p	ZKSCAN8	zinc finger with KRAB and SCAN domains 8
mre-novel152-5p	WDFY4	WDFY family member 4
mre-novel152-5p	NHSL1	NHS-like 1
mre-novel152-5p	OPRL1	opiate receptor-like 1
mre-novel152-5p	WNT4	wingless-type MMTV integration site family, member 4
mre-novel152-5p	EPHA6	EPH receptor A6
mre-novel152-5p	NSD1	nuclear receptor binding SET domain protein 1
mre-novel152-5p	FEM1C	fem-1 homolog c (C. elegans)
mre-novel152-5p	CREB5	cAMP responsive element binding protein 5
mre-novel152-5p	ZNF180	zinc finger protein 180
mre-novel152-5p	CAPZB	capping protein (actin filament) muscle Z-line, beta
mre-novel152-5p	SRGAP2	SLIT-ROBO Rho GTPase activating protein 2
mre-novel152-5p	LRIG3	leucine-rich repeats and immunoglobulin-like domains 3
mre-novel152-5p	SLC8A1	solute carrier family 8 (sodium/calcium exchanger), member 1
mre-novel152-5p	COCH	cochlin
mre-novel152-5p	TMEM201	transmembrane protein 201
mre-novel152-5p	LIG3	ligase III, DNA, ATP-dependent
mre-novel152-5p	HEY2	hairy/enhancer-of-split related with YRPW motif 2
mre-novel152-5p	POU3F3	POU class 3 homeobox 3
mre-novel152-5p	MINPP1	multiple inositol-polyphosphate phosphatase 1
mre-novel152-5p	SOX11	SRY (sex determining region Y)-box 11
mre-novel152-5p	TPBG	trophoblast glycoprotein
mre-novel152-5p	ACVR2B	activin A receptor, type IIB
mre-novel152-5p	BNC2	basonuclin 2
mre-novel152-5p	JPH3	junctophilin 3
mre-novel152-5p	CCDC149	coiled-coil domain containing 149
mre-novel152-5p	FOXN3	forkhead box N3
mre-novel152-5p	FIP1L1	factor interacting with PAPOLA and CPSF1
mre-novel152-5p	CITED2	Cbp/p300-interacting transactivator, with Glu/Asp-rich carboxy-terminal domain, 2
mre-novel152-5p	TUBB2A	tubulin, beta 2A class IIa
mre-novel152-5p	RAB3C	RAB3C, member RAS oncogene family
mre-novel152-5p	CKAP5	cytoskeleton associated protein 5
mre-novel152-5p	RNF11	ring finger protein 11
mre-novel152-5p	SGSM2	small G protein signaling modulator 2
mre-novel152-5p	C18orf42	chromosome 18 open reading frame 42
mre-novel152-5p	TLE1	transducin-like enhancer of split 1 (E(sp1) homolog, Drosophila)
mre-novel152-5p	CCDC58	coiled-coil domain containing 58
mre-novel152-5p	LAPTM4B	lysosomal protein transmembrane 4 beta
mre-novel152-5p	SLC1A2	solute carrier family 1 (glial high affinity glutamate transporter), member 2
mre-novel152-5p	IL1RAPL1	interleukin 1 receptor accessory protein-like 1
mre-novel152-5p	TBP	TATA box binding protein
mre-novel152-5p	NIPAL3	NIPA-like domain containing 3
mre-novel152-5p	NDNF	neuron-derived neurotrophic factor
mre-novel152-5p	FAM155A	family with sequence similarity 155, member A
mre-novel152-5p	SFMBT1	Scm-like with four mbt domains 1
mre-novel152-5p	DPYSL3	dihydropyrimidinase-like 3
mre-novel152-5p	VLDLR	very low density lipoprotein receptor
mre-novel152-5p	SMARCE1	SWI/SNF related, matrix associated, actin dependent regulator of chromatin, subfamily e, member 1
mre-novel152-5p	FAM222B	family with sequence similarity 222, member B
mre-novel152-5p	FBRSL1	fibrosin-like 1
mre-novel152-5p	ALG9	ALG9, alpha-1,2-mannosyltransferase
mre-novel158-5p	MYRIP	Rab effector MyRIP
mre-novel158-5p	Ascc1	Activating signal cointegrator 1 complex subunit 1
mre-novel158-5p	UPF1	Regulator of nonsense transcripts 1
mre-novel158-5p	AKAP9	A-kinase anchor protein 9
mre-novel158-5p	Klrb1b	Killer cell lectin-like receptor subfamily B member 1B allele C
mre-novel158-5p	prr5	Proline-rich protein 5
mre-novel158-5p	IL2351	UPF0176 protein IL2351
mre-novel158-5p	PMP22	Peripheral myelin protein 22
mre-novel158-5p	INTS7	Integrator complex subunit 7
mre-novel158-5p	Camk4	Calcium/calmodulin-dependent protein kinase type IV
mre-novel158-5p	FAM57A	Protein FAM57A
mre-novel179-3p	CSF2RA	Granulocyte-macrophage colony-stimulating factor receptor subunit alpha
mre-novel179-3p	LDHD	Probable D-lactate dehydrogenase
mre-novel179-3p	NT5C2	Cytosolic purine 5'-nucleotidase
mre-novel179-3p	ZNF180	Zinc finger protein 180
mre-novel179-3p	PHR	Deoxyribodipyrimidine photo-lyase
mre-novel179-3p	Ip6k2	Inositol hexakisphosphate kinase 2
mre-novel179-3p	FCER1G	High affinity immunoglobulin epsilon receptor subunit gamma
mre-novel179-3p	Pdgfa	Platelet-derived growth factor subunit A
mre-novel179-3p	SLC27A6	Long-chain fatty acid transport protein 6
mre-novel179-3p	MOS	Serine/threonine-protein kinase mos
mre-novel179-3p	TIGD6	Tigger transposable element-derived protein 6
mre-novel185-5p	TFRC	transferrin receptor
mre-novel185-5p	FAM222B	family with sequence similarity 222, member B
mre-novel185-5p	SKIDA1	SKI/DACH domain containing 1
mre-novel185-5p	FPGS	folylpolyglutamate synthase
mre-novel185-5p	CSNK1G2	casein kinase 1, gamma 2
mre-novel185-5p	HPS1	Hermansky-Pudlak syndrome 1
mre-novel185-5p	ZFAND2B	zinc finger, AN1-type domain 2B
mre-novel185-5p	CYB561A3	cytochrome b561 family, member A3
mre-novel185-5p	GDPD5	glycerophosphodiester phosphodiesterase domain containing 5
mre-novel185-5p	AGPAT2	1-acylglycerol-3-phosphate O-acyltransferase 2
mre-novel185-5p	CDK14	cyclin-dependent kinase 14
mre-novel185-5p	DAAM2	dishevelled associated activator of morphogenesis 2
mre-novel185-5p	CALCA	calcitonin-related polypeptide alpha
mre-novel185-5p	KCNJ11	potassium inwardly-rectifying channel, subfamily J, member 11
mre-novel185-5p	ZNF544	zinc finger protein 544
mre-novel185-5p	USP2	ubiquitin specific peptidase 2
mre-novel185-5p	KCND1	potassium voltage-gated channel, Shal-related subfamily, member 1
mre-novel185-5p	CDK5	cyclin-dependent kinase 5
mre-novel185-5p	IGF2BP3	insulin-like growth factor 2 mRNA binding protein 3
mre-novel185-5p	MED24	mediator complex subunit 24
mre-novel185-5p	SOCS2	suppressor of cytokine signaling 2
mre-novel185-5p	ZNF24	zinc finger protein 24
mre-novel185-5p	CEBPA	CCAAT/enhancer binding protein (C/EBP), alpha
mre-novel185-5p	RAB11FIP5	RAB11 family interacting protein 5 (class I)
mre-novel185-5p	MSX1	msh homeobox 1
mre-novel185-5p	PPAP2C	phosphatidic acid phosphatase type 2C
mre-novel185-5p	FAM129B	family with sequence similarity 129, member B
mre-novel185-5p	RBBP4	retinoblastoma binding protein 4
mre-novel185-5p	SMARCD1	SWI/SNF related, matrix associated, actin dependent regulator of chromatin, subfamily d, member 1
mre-novel185-5p	FZD2	frizzled family receptor 2
mre-novel185-5p	RWDD3	RWD domain containing 3
mre-novel185-5p	OSR1	odd-skipped related 1 (Drosophila)
mre-novel185-5p	RNFT2	ring finger protein, transmembrane 2
mre-novel185-5p	BAIAP2	BAI1-associated protein 2
mre-novel185-5p	ZNF282	zinc finger protein 282
mre-novel185-5p	SEC24D	SEC24 family, member D (S. cerevisiae)
mre-novel185-5p	BCL7B	B-cell CLL/lymphoma 7B
mre-novel185-5p	OSR2	odd-skipped related 2 (Drosophila)
mre-novel185-5p	PKD1	polycystic kidney disease 1 (autosomal dominant)
mre-novel185-5p	GPX3	glutathione peroxidase 3 (plasma)
mre-novel185-5p	KIF21B	kinesin family member 21B
mre-novel185-5p	DND1	DND microRNA-mediated repression inhibitor 1
mre-novel185-5p	TPD52L2	tumor protein D52-like 2
mre-novel185-5p	LRRC10B	leucine rich repeat containing 10B
mre-novel185-5p	PAX2	paired box 2
mre-novel185-5p	CSRP1	cysteine and glycine-rich protein 1
mre-novel185-5p	CBX4	chromobox homolog 4
mre-novel185-5p	PTPN23	protein tyrosine phosphatase, non-receptor type 23
mre-novel185-5p	TMED2	transmembrane emp24 domain trafficking protein 2
mre-novel185-5p	TCF7L2	transcription factor 7-like 2 (T-cell specific, HMG-box)
mre-novel185-5p	ZNF512B	zinc finger protein 512B
mre-novel185-5p	BEST4	bestrophin 4
mre-novel185-5p	PLP1	proteolipid protein 1
mre-novel185-5p	NTNG1	netrin G1
mre-novel185-5p	ZNF74	zinc finger protein 74
mre-novel185-5p	MMP15	matrix metallopeptidase 15 (membrane-inserted)
mre-novel185-5p	RNF207	ring finger protein 207
mre-novel185-5p	EIF3J	eukaryotic translation initiation factor 3, subunit J
mre-novel185-5p	FOS	FBJ murine osteosarcoma viral oncogene homolog
mre-novel185-5p	FRMD4A	FERM domain containing 4A
mre-novel185-5p	KLHL31	kelch-like family member 31
mre-novel185-5p	FGF9	fibroblast growth factor 9
mre-novel185-5p	RTN4RL2	reticulon 4 receptor-like 2
mre-novel185-5p	RPUSD1	RNA pseudouridylate synthase domain containing 1
mre-novel185-5p	AMBRA1	autophagy/beclin-1 regulator 1
mre-novel185-5p	PGAP1	post-GPI attachment to proteins 1
mre-novel185-5p	AP3D1	adaptor-related protein complex 3, delta 1 subunit
mre-novel185-5p	DENND5B	DENN/MADD domain containing 5B
mre-novel185-5p	ARIH1	ariadne RBR E3 ubiquitin protein ligase 1
mre-novel185-5p	MET	met proto-oncogene
mre-novel185-5p	NSMF	NMDA receptor synaptonuclear signaling and neuronal migration factor
mre-novel185-5p	LMO4	LIM domain only 4
mre-novel185-5p	RBBP8NL	RBBP8 N-terminal like
mre-novel185-5p	MAFA	v-maf avian musculoaponeurotic fibrosarcoma oncogene homolog A
mre-novel185-5p	SLC12A5	solute carrier family 12 (potassium/chloride transporter), member 5
mre-novel185-5p	RAB11FIP3	RAB11 family interacting protein 3 (class II)
mre-novel185-5p	TBX5	T-box 5
mre-novel185-5p	CLIP1	CAP-GLY domain containing linker protein 1
mre-novel185-5p	VDR	vitamin D (1,25- dihydroxyvitamin D3) receptor
mre-novel185-5p	MYO7B	myosin VIIB
mre-novel185-5p	EPHA5	EPH receptor A5
mre-novel185-5p	FURIN	furin (paired basic amino acid cleaving enzyme)
mre-novel185-5p	STC2	stanniocalcin 2
mre-novel185-5p	CYLD	cylindromatosis (turban tumor syndrome)
[truncated: 81 more rows]
