# Supplementary material for: Comparison of Adult Testis and Ovary MicroRNA Expression Profiles in Reeves’ Pond Turtles (Mauremys reevesii) With Temperature-Dependent Sex Determination
Source: Front Genet. 2020 Mar 2;11:133. doi: 10.3389/fgene.2020.00133 (PMC7061903; doi:10.3389/fgene.2020.00133)
Supplement: Supplementary Table 7 — The significant GO terms. [file Table_7.xlsx]

## Sheet: Sheet1
Id	GO term	GO category	Numbers of symbols	Symbols_in_list	P.value.adj
GO:0009056	catabolic process	biological process	119	TR101377|c0_g1_i3,TR101844|c0_g1_i3,TR102734|c0_g1_i2,TR102869|c0_g5_i1,TR102900|c0_g1_i3,TR103137|c12_g11_i1,TR103195|c0_g1_i1,TR103442|c1_g1_i4,TR103488|c0_g3_i3,TR103489|c0_g1_i1,TR103509|c0_g1_i1,TR103562|c3_g1_i3,TR108067|c0_g1_i1,TR108791|c0_g1_i7,TR109189|c0_g1_i2,TR109385|c0_g1_i7,TR109421|c3_g1_i7,TR109742|c0_g1_i6,TR109771|c1_g1_i2,TR109833|c0_g1_i1,TR112937|c0_g1_i1,TR113547|c1_g1_i1,T…	8.86577e-05
GO:0009894	regulation of catabolic process	biological process	41	TR101377|c0_g1_i3,TR102734|c0_g1_i2,TR102869|c0_g5_i1,TR102900|c0_g1_i3,TR103195|c0_g1_i1,TR103489|c0_g1_i1,TR108791|c0_g1_i7,TR109189|c0_g1_i2,TR109385|c0_g1_i7,TR109742|c0_g1_i6,TR114170|c1_g1_i2,TR115518|c0_g1_i3,TR120574|c0_g1_i1,TR126874|c0_g1_i3,TR127000|c2_g3_i2,TR127312|c0_g1_i2,TR127360|c0_g1_i4,TR130416|c2_g1_i1,TR131628|c1_g1_i1,TR131642|c1_g1_i2,TR131848|c1_g1_i1,TR138654|c1_g1_i1,TR1…	0.000113217
GO:2001235	positive regulation of apoptotic signaling pathway	biological process	7	TR115172|c0_g14_i4,TR115266|c2_g1_i1,TR121237|c3_g1_i5,TR127098|c0_g1_i3,TR137413|c0_g1_i1,TR138654|c1_g1_i1,TR166946|c0_g1_i4	0.00029353
GO:1901575	organic substance catabolic process	biological process	110	TR101377|c0_g1_i3,TR101844|c0_g1_i3,TR102734|c0_g1_i2,TR102900|c0_g1_i3,TR103137|c12_g11_i1,TR103195|c0_g1_i1,TR103442|c1_g1_i4,TR103488|c0_g3_i3,TR103489|c0_g1_i1,TR103509|c0_g1_i1,TR103562|c3_g1_i3,TR108067|c0_g1_i1,TR108791|c0_g1_i7,TR109189|c0_g1_i2,TR109385|c0_g1_i7,TR109421|c3_g1_i7,TR109742|c0_g1_i6,TR109771|c1_g1_i2,TR109833|c0_g1_i1,TR112937|c0_g1_i1,TR113547|c1_g1_i1,TR114170|c1_g1_i2,T…	0.000482334
GO:0031329	regulation of cellular catabolic process	biological process	36	TR101377|c0_g1_i3,TR102734|c0_g1_i2,TR102869|c0_g5_i1,TR102900|c0_g1_i3,TR103195|c0_g1_i1,TR103489|c0_g1_i1,TR108791|c0_g1_i7,TR109189|c0_g1_i2,TR109385|c0_g1_i7,TR109742|c0_g1_i6,TR114170|c1_g1_i2,TR115518|c0_g1_i3,TR120574|c0_g1_i1,TR126874|c0_g1_i3,TR127000|c2_g3_i2,TR127312|c0_g1_i2,TR127360|c0_g1_i4,TR130416|c2_g1_i1,TR131628|c1_g1_i1,TR131642|c1_g1_i2,TR131848|c1_g1_i1,TR138654|c1_g1_i1,TR1…	0.000526148
GO:2001233	regulation of apoptotic signaling pathway	biological process	9	TR101844|c0_g1_i3,TR115172|c0_g14_i4,TR115266|c2_g1_i1,TR121237|c3_g1_i5,TR126568|c0_g1_i8,TR127098|c0_g1_i3,TR137413|c0_g1_i1,TR138654|c1_g1_i1,TR166946|c0_g1_i4	0.00056559
GO:2001236	regulation of extrinsic apoptotic signaling pathway	biological process	6	TR101844|c0_g1_i3,TR115266|c2_g1_i1,TR126568|c0_g1_i8,TR127098|c0_g1_i3,TR138654|c1_g1_i1,TR166946|c0_g1_i4	0.000614663
GO:0002251	organ or tissue specific immune response	biological process	3	TR126945|c1_g1_i1,TR130951|c1_g2_i2,TR143357|c0_g1_i1	0.0006223
GO:0035038	female pronucleus assembly	biological process	1	TR153646|c0_g2_i1	0.0006223
GO:0044727	DNA demethylation of male pronucleus	biological process	1	TR85619|c1_g1_i9	0.00102424
GO:0005764	lysosome	cellular component	21	TR109421|c3_g1_i7,TR109748|c8_g1_i1,TR113547|c1_g1_i1,TR115302|c3_g1_i3,TR120501|c0_g1_i4,TR120658|c0_g2_i6,TR121387|c0_g1_i4,TR126938|c0_g1_i1,TR126981|c2_g1_i1,TR127355|c1_g1_i5,TR131182|c0_g1_i1,TR138598|c7_g1_i1,TR156082|c0_g10_i6,TR161273|c0_g1_i1,TR167187|c0_g1_i1,TR85617|c0_g2_i2,TR91833|c2_g1_i1,TR91847|c0_g1_i9,TR96726|c1_g1_i1,TR97155|c0_g3_i1,TR97736|c3_g1_i6	0.00484834
GO:0019031	viral envelope	cellular component	2	TR144825|c1_g2_i4,TR97685|c2_g18_i1	0.00496864
GO:0036338	viral membrane	cellular component	2	TR144825|c1_g2_i4,TR97685|c2_g18_i1	0.00496864
GO:0000323	lytic vacuole	cellular component	21	TR109421|c3_g1_i7,TR109748|c8_g1_i1,TR113547|c1_g1_i1,TR115302|c3_g1_i3,TR120501|c0_g1_i4,TR120658|c0_g2_i6,TR121387|c0_g1_i4,TR126938|c0_g1_i1,TR126981|c2_g1_i1,TR127355|c1_g1_i5,TR131182|c0_g1_i1,TR138598|c7_g1_i1,TR156082|c0_g10_i6,TR161273|c0_g1_i1,TR167187|c0_g1_i1,TR85617|c0_g2_i2,TR91833|c2_g1_i1,TR91847|c0_g1_i9,TR96726|c1_g1_i1,TR97155|c0_g3_i1,TR97736|c3_g1_i6	0.0057111
GO:0005773	vacuole	cellular component	24	TR102869|c0_g5_i1,TR109421|c3_g1_i7,TR109748|c8_g1_i1,TR113547|c1_g1_i1,TR114090|c0_g1_i2,TR115302|c3_g1_i3,TR120501|c0_g1_i4,TR120658|c0_g2_i6,TR121387|c0_g1_i4,TR126938|c0_g1_i1,TR126981|c2_g1_i1,TR127355|c1_g1_i5,TR131182|c0_g1_i1,TR138598|c7_g1_i1,TR156082|c0_g10_i6,TR160437|c1_g1_i1,TR161273|c0_g1_i1,TR167187|c0_g1_i1,TR85617|c0_g2_i2,TR91833|c2_g1_i1,TR91847|c0_g1_i9,TR96726|c1_g1_i1,TR9715…	0.00675336
GO:0035770	ribonucleoprotein granule	cellular component	8	TR103488|c0_g3_i3,TR103489|c0_g1_i1,TR109491|c1_g1_i9,TR126723|c0_g1_i1,TR144567|c0_g1_i1,TR149542|c0_g1_i1,TR90378|c2_g1_i7,TR90470|c1_g1_i1	0.00799757
GO:0010494	cytoplasmic stress granule	cellular component	4	TR103489|c0_g1_i1,TR109491|c1_g1_i9,TR149542|c0_g1_i1,TR90378|c2_g1_i7	0.0116391
GO:0005587	collagen type IV	cellular component	2	TR109363|c0_g1_i3,TR121143|c2_g1_i1	0.0156703
GO:0030935	sheet-forming collagen	cellular component	2	TR109363|c0_g1_i3,TR121143|c2_g1_i1	0.0156703
GO:0005776	autophagic vacuole	cellular component	4	TR102869|c0_g5_i1,TR114090|c0_g1_i2,TR126981|c2_g1_i1,TR160437|c1_g1_i1	0.0301395
GO:0003913	DNA photolyase activity	molecular function	3	TR109169|c0_g1_i1,TR144110|c1_g2_i5,TR91228|c2_g2_i4	0.00121869
GO:0052659	inositol-1,3,4,5-tetrakisphosphate 5-phosphatase activity	molecular function	2	TR103137|c12_g11_i1,TR121185|c0_g2_i1	0.00164992
GO:0035033	histone deacetylase regulator activity	molecular function	2	TR131848|c1_g1_i1,TR137413|c0_g1_i1	0.00164992
GO:0016832	aldehyde-lyase activity	molecular function	3	TR149458|c1_g1_i1,TR156062|c0_g5_i2,TR90500|c3_g1_i1	0.00321004
GO:0005096	GTPase activator activity	molecular function	19	TR101377|c0_g1_i3,TR102734|c0_g1_i2,TR103195|c0_g1_i1,TR108791|c0_g1_i7,TR109189|c0_g1_i2,TR109385|c0_g1_i7,TR109742|c0_g1_i6,TR115518|c0_g1_i3,TR120574|c0_g1_i1,TR127000|c2_g3_i2,TR127312|c0_g1_i2,TR127360|c0_g1_i4,TR130416|c2_g1_i1,TR155397|c3_g2_i4,TR155529|c3_g1_i6,TR156092|c1_g1_i2,TR160572|c0_g1_i1,TR174870|c0_g2_i2,TR85769|c0_g1_i3	0.00467772
GO:0019957	C-C chemokine binding	molecular function	2	TR103489|c0_g1_i1,TR96838|c0_g2_i2	0.00481614
GO:0004791	thioredoxin-disulfide reductase activity	molecular function	2	TR144772|c0_g1_i1,TR97365|c0_g5_i3	0.00481614
GO:0034485	phosphatidylinositol-3,4,5-trisphosphate 5-phosphatase activity	molecular function	2	TR103137|c12_g11_i1,TR121185|c0_g2_i1	0.00481614
GO:0052658	inositol-1,4,5-trisphosphate 5-phosphatase activity	molecular function	2	TR103137|c12_g11_i1,TR121185|c0_g2_i1	0.00481614
GO:0004407	histone deacetylase activity	molecular function	4	TR121138|c29_g5_i1,TR131848|c1_g1_i1,TR137413|c0_g1_i1,TR149826|c1_g1_i4	0.00643016
