# Supplementary material for: Comparison of Adult Testis and Ovary MicroRNA Expression Profiles in Reeves’ Pond Turtles (Mauremys reevesii) With Temperature-Dependent Sex Determination
Source: Front Genet. 2020 Mar 2;11:133. doi: 10.3389/fgene.2020.00133 (PMC7061903; doi:10.3389/fgene.2020.00133)
Supplement: Supplementary Table 8 — The significant KEGG pathways. [file Table_8.xlsx]

## Sheet: Sheet1
Id	Name	Class	Numbers of symbols	Symbols list	P.value.adj
ko04391	Hippo signaling pathway	Signal transduction	9	TR109303|c0_g1_i3,TR113716|c0_g1_i1,TR121237|c3_g1_i5,TR127312|c0_g1_i2,TR13195|c0_g1_i1,TR137413|c0_g1_i1,TR138413|c0_g3_i8,TR138683|c1_g1_i6,TR167865|c3_g2_i2	0.0022881
ko05200	Pathways in cancer	Cancers Overview	19	TR102044|c0_g1_i2,TR109363|c0_g1_i3,TR109715|c2_g5_i3,TR109912|c4_g1_i2,TR121143|c2_g1_i1,TR121237|c3_g1_i5,TR127098|c0_g1_i3,TR137413|c0_g1_i1,TR138413|c0_g3_i8,TR138654|c1_g1_i1,TR167228|c0_g1_i6,TR167229|c1_g4_i2,TR168269|c0_g1_i3,TR174998|c1_g2_i1,TR85389|c18_g1_i3,TR89128|c0_g1_i2,TR89196|c0_g1_i3,TR91709|c5_g1_i1,TR91812|c1_g1_i7	0.00385443
ko05100	Bacterial invasion of epithelial cells	Infectious diseases Bacterial	7	TR105482|c0_g1_i1,TR113716|c0_g1_i1,TR114708|c0_g1_i1,TR126588|c0_g2_i25,TR156070|c0_g2_i1,TR167228|c0_g1_i6,TR91812|c1_g1_i7	0.0111793
ko04914	Progesterone-mediated oocyte maturation	Endocrine system	7	TR114170|c1_g1_i2,TR121237|c3_g1_i5,TR127125|c3_g1_i1,TR137413|c0_g1_i1,TR138413|c0_g3_i8,TR84359|c1_g1_i1,TR85389|c18_g1_i3	0.0274641
ko00982	Drug metabolism - cytochrome P450	Xenobiotics biodegradation and metabolism	4	TR120534|c0_g1_i1,TR121190|c5_g13_i8,TR144693|c2_g1_i4,TR91595|c0_g1_i8	0.0290328
ko04310	Wnt signaling pathway	Signal transduction	7	TR121237|c3_g1_i5,TR137413|c0_g1_i1,TR138413|c0_g3_i8,TR138683|c1_g1_i6,TR156084|c0_g1_i8,TR167187|c0_g1_i1,TR167229|c1_g4_i2	0.0438965
ko04912	GnRH signaling pathway	Endocrine system	6	TR102168|c0_g1_i2,TR121237|c3_g1_i5,TR127125|c3_g1_i1,TR137413|c0_g1_i1,TR138413|c0_g3_i8,TR89128|c0_g1_i2	0.0451535
ko00140	Steroid hormone biosynthesis	Lipid metabolism	3	TR115012|c0_g2_i3,TR91595|c0_g1_i8,TR97160|c0_g1_i2	0.0465284
ko04114	Oocyte meiosis	Cell growth and death	5	TR114170|c1_g1_i2,TR127125|c3_g1_i1,TR174071|c1_g1_i2,TR84359|c1_g1_i1,TR85389|c18_g1_i3	0.0467787
ko04013	MAPK signaling pathway	Signal transduction	2	TR89128|c0_g1_i2,TR155893|c1_g1_i4	0.0468019
ko04350	TGF-beta signaling pathway	Signal transduction	4	TR109715|c2_g5_i3,TR109517|c0_g1_i1,TR109427|c0_g1_i1,TR137938|c0_g1_i2	0.0469909
ko04340	Hedgehog signaling pathway	Signal transduction	3	TR138683|c1_g1_i6,TR125624|c0_g1_i2,TR103171|c1_g2_i1,	0.0476724
